# Supplementary material for: A comparison of the protein-coding genomes of two green sulphur bacteria, Chlorobium tepidum TLS and Pelodictyon phaeoclathratiforme BU-1
Source: BMC Res Notes. 2015 Oct 14;8:565. doi: 10.1186/s13104-015-1535-8 (PMC4606965; doi:10.1186/s13104-015-1535-8)
Supplement: Supplementary file 1 — 10.1186/s13104-015-1535-8 groups.txt. Predicted protein families (groups) output by OrthoMCL for C. tepidum and P. phaeoclathratiforme UniProt protein sets. [file 13104_2015_1535_MOESM1_ESM.txt]

group1: ppb|B4S9U2 ppb|B4SDV0 ppb|B4SC19 ppb|B4SDV1 ppb|B4SBQ1 ppb|B4SEH1 ppb|B4SFY4 ppb|B4SH97 ppb|B4SG46 ppb|B4SG41 ppb|B4SG26 ppb|B4SEJ3 ppb|B4SG47 ppb|B4SBQ0 ppb|B4SCT7 ppb|B4SG38
group2: ppb|B4SEB5 ppb|B4SEC3 ppb|B4SG18 ppb|B4SEB9 ppb|B4SGU3 ppb|B4SAB6 ppb|B4SDM3 ppb|B4SAC5 ppb|B4SDL9 ppb|B4SAC3 ppb|B4SAE4 ppb|B4SET9 ppb|B4SE39 ppb|B4SAB9
group3: ppb|B4SDG8 ppb|B4SDS0 ppb|B4SFB6 ppb|B4SEJ1 ppb|B4SDG3 ppb|B4SC44 ppb|B4SD72 ppb|B4SFY1 ppb|B4SC32 ppb|B4SB13
group4: ppb|B4SEP4 ppb|B4SH55 ppb|B4SH51 ppb|B4SDI5 ppb|B4S9W6 ppb|B4S9X6 ppb|B4SEC0 ppb|B4SEC2
group5: ppb|B4SEU0 ppb|B4SF42 ppb|B4SG66 ppb|B4SFZ1 ppb|B4SF45 ppb|B4S9W9 ppb|B4SEP0 ppb|B4SBA9
group6: ppb|B4S9X0 ppb|B4SF46 ppb|B4SF43 ppb|B4SG65 ppb|B4SBA8 ppb|B4SEP1 ppb|B4SA07
group7: ppb|B4SBK2 ppb|B4SAR3 ppb|B4SAU5 ppb|B4SAV8 ppb|B4SDK4 ppb|B4SF13 ppb|B4SH96
group8: ppb|B4SBP9 ppb|B4SCT8 ppb|B4SH98 ppb|B4SHG6 ppb|B4S9Y3 ppb|B4SA27 cct|Q8KCF6
group9: ppb|B4SEP3 ppb|B4SG48 ppb|B4SC53 ppb|B4SCI3 ppb|B4SFR7 ppb|B4SC54 ppb|B4SC45
group10: ppb|B4SBL1 ppb|B4SBL5 ppb|B4SB85 ppb|B4SBM0 ppb|B4SFK5 ppb|B4SDH0 ppb|B4SC21
group11: ppb|B4SC43 ppb|B4SC57 ppb|B4SC52 ppb|B4SEF1 ppb|B4SDG6 ppb|B4SDH8 ppb|B4SC49
group12: cct|H2VFJ5 cct|H2VFJ9 cct|Q8KB39 ppb|B4SBH2 ppb|B4SFG4 ppb|B4SFG6
group13: ppb|B4S9R8 ppb|B4SGL6 ppb|B4SGR1 ppb|B4SD89 cct|Q8KCL9 cct|Q8KF01
group14: ppb|B4SC33 ppb|B4SEJ0 ppb|B4SD71 ppb|B4SB78 ppb|B4SDR9 ppb|B4SB12
group15: ppb|B4SD68 ppb|B4SEQ9 ppb|B4SGT5 ppb|B4SG97 ppb|B4SB98 ppb|B4SCP2
group16: ppb|B4SEV4 ppb|B4SE70 ppb|B4SDG5 ppb|B4SDG7 ppb|B4SDH9 ppb|B4SDG4
group17: ppb|B4SBS4 ppb|B4SC69 ppb|B4SGY8 ppb|B4SF44 ppb|B4SB58 ppb|B4SB59
group18: ppb|B4SCN5 ppb|B4SEV6 ppb|B4SAB1 ppb|B4SCI9 ppb|B4S9U4 ppb|B4SA34
group19: cct|Q8KAL2 cct|Q8KGA0 cct|Q8KF15 cct|Q8KGA1 ppb|B4SF91
group20: ppb|B4S9Z0 ppb|B4SA13 ppb|B4SF29 ppb|B4SG92 ppb|B4SDN9
group21: ppb|B4SAC1 ppb|B4SBS8 ppb|B4SBU1 ppb|B4SBS3 cct|Q8KDY1
group22: ppb|B4SAC0 ppb|B4SBS7 ppb|B4SBS2 ppb|B4SDQ8 ppb|B4SCP8
group23: ppb|B4SBA4 ppb|B4SCG6 ppb|B4SGJ2 ppb|B4SG19 ppb|B4SB75
group24: cct|Q8K5E6 cct|Q8KF14 ppb|B4SFJ7 ppb|B4SGV2
group25: cct|Q8KAL7 cct|Q8KEL0 ppb|B4SFK1 ppb|B4SFV0
group26: cct|Q8KBU3 cct|Q8KF05 ppb|B4SDI9 ppb|B4SEM8
group27: cct|Q8KCC1 cct|Q8KG96 ppb|B4SBM7 ppb|B4SFR3
group28: cct|Q8KF99 cct|Q8KFA1 cct|Q8KFA2 ppb|B4SEJ6
group29: ppb|B4S9Z2 ppb|B4SEG6 ppb|B4SBP4 cct|Q4W544
group30: ppb|B4SA84 ppb|B4SAY7 ppb|B4SEH5 cct|Q8KD53
group31: ppb|B4SAR8 ppb|B4SCV5 cct|Q8KFM5 cct|Q8KG41
group32: ppb|B4SAY5 ppb|B4SF21 ppb|B4SF01 cct|Q8KEX0
group33: ppb|B4SAZ6 ppb|B4SBT9 ppb|B4SE51 ppb|B4SFW8
group34: ppb|B4SBA7 ppb|B4SCH9 ppb|B4SFM6 cct|Q8KDT6
group35: ppb|B4SCG3 ppb|B4SEW7 ppb|B4SDM1 ppb|B4SEB7
group36: ppb|B4SFR4 ppb|B4SG20 ppb|B4SAB8 ppb|B4SFK7
group37: ppb|B4SH84 ppb|B4SH86 ppb|B4SH90 ppb|B4SH82
group38: ppb|B4SBI5 ppb|B4SBI6 ppb|B4SBI7 ppb|B4SBI0
group39: ppb|B4SB11 ppb|B4SGY6 ppb|B4SB83 ppb|B4SD07
group40: ppb|B4S9X4 ppb|B4SDL6 ppb|B4SDH2 ppb|B4SB09
group41: ppb|B4SDR0 ppb|B4SFS8 ppb|B4SCN3 ppb|B4SAV7
group42: cct|Q8KF86 cct|Q8KF88 cct|Q8KF89 cct|Q8KF87
group43: cct|O68984 cct|P58991 ppb|B4S9S6
group44: cct|Q8KAB6 cct|Q8KE38 ppb|B4SE95
group45: cct|Q8KC55 cct|Q8KC57 ppb|B4SER1
group46: cct|Q8KDR5 cct|Q8KG52 ppb|B4SA74
group47: cct|Q8KEK1 cct|Q8KEQ9 ppb|B4SG74
group48: ppb|B4S9T1 ppb|B4S9T3 cct|Q8KDJ6
group49: ppb|B4S9V8 ppb|B4SE81 cct|Q8KDG0
group50: ppb|B4S9W1 ppb|B4SD48 cct|Q8KG36
group51: ppb|B4S9Y5 ppb|B4SG91 ppb|B4SCJ0
group52: ppb|B4S9Y7 ppb|B4SFL8 cct|Q8KCL3
group53: ppb|B4S9Y8 ppb|B4SCV3 cct|Q8KFM7
group54: ppb|B4S9Y9 ppb|B4SGN9 ppb|B4SBH7
group55: ppb|B4SA32 ppb|B4SHC0 cct|Q8KAX5
group56: ppb|B4SAK2 ppb|B4SEK8 cct|Q8KAS4
group57: ppb|B4SAP8 ppb|B4SC99 ppb|B4SEN8
group58: ppb|B4SAX3 ppb|B4SEX6 ppb|B4SGG9
group59: ppb|B4SAY0 ppb|B4SB15 cct|Q8KE13
group60: ppb|B4SAY4 ppb|B4SAY6 cct|Q8KE08
group61: ppb|B4SB47 ppb|B4SH18 cct|Q8KF18
group62: ppb|B4SB48 ppb|B4SD50 cct|Q8KDI4
group63: ppb|B4SB54 ppb|B4SG86 cct|Q8KCX0
group64: ppb|B4SBD2 ppb|B4SBD3 cct|Q4W548
group65: ppb|B4SBK3 ppb|B4SCW9 ppb|B4SCM9
group66: ppb|B4SBK4 ppb|B4SCX0 ppb|B4SCN0
group67: ppb|B4SC95 ppb|B4SCI7 cct|Q8KBQ5
group68: ppb|B4SCK7 ppb|B4SF61 cct|Q8KEI9
group69: ppb|B4SCX4 ppb|B4SGG1 cct|Q8KF75
group70: ppb|B4SDY6 ppb|B4SFR9 cct|Q8KCZ1
group71: ppb|B4SE04 ppb|B4SGI0 cct|Q8KAU2
group72: ppb|B4SEB1 ppb|B4SGG3 cct|Q8KBL3
group73: ppb|B4SEB2 ppb|B4SGG4 cct|Q8KBL2
group74: ppb|B4SFA8 ppb|B4SFU7 cct|Q8KE80
group75: ppb|B4SFF7 ppb|B4SGH2 cct|Q46366
group76: ppb|B4SG94 ppb|B4SHG0 cct|Q8KDY8
group77: ppb|B4SGE8 ppb|B4SGF6 cct|Q8KAV0
group78: ppb|B4SGF3 ppb|B4SGH3 cct|Q8KBK9
group79: ppb|B4SGG8 ppb|B4SGH4 cct|Q8KGE0
group80: ppb|B4SGS9 ppb|B4SGT1 cct|Q8KDK2
group81: ppb|B4SAE9 ppb|B4SCU7 ppb|B4SD62
group82: ppb|B4SCM2 ppb|B4SCX1 ppb|B4SBK6
group83: ppb|B4SCM8 ppb|B4SCX2 ppb|B4SBK7
group84: ppb|B4SB86 ppb|B4SBL9 ppb|B4SC20
group85: ppb|B4SAZ5 ppb|B4SBT8 ppb|B4SCA0
group86: ppb|B4SDE7 ppb|B4SFP7 ppb|B4SDE2
group87: ppb|B4SA03 ppb|B4SFG9 ppb|B4SBH0
group88: ppb|B4SFH0 ppb|B4SG78 ppb|B4SA04
group89: ppb|B4SDM4 ppb|B4SEN3 ppb|B4SFS0
group90: ppb|B4SF26 ppb|B4SFR8 ppb|B4SBT6
group91: ppb|B4SBI1 ppb|B4SBJ0 ppb|B4SBJ5
group92: ppb|B4SB76 ppb|B4SG64 ppb|B4SGJ3
group93: cct|Q8KBP0 cct|Q8KF61 cct|Q8KFD2
group94: cct|Q8KD25 cct|Q8KE15 cct|Q8KER3
group95: cct|Q4W535 cct|Q8KB16
group96: cct|Q8KDM1 cct|Q8KE17
group97: cct|Q8KDQ9 cct|Q8KF34
group98: cct|Q8KFA5 cct|Q8KFA9
group99: ppb|B4SA06 ppb|B4SA02
group100: ppb|B4S9Z7 ppb|B4SD05
group101: ppb|B4SB05 ppb|B4SE48
group102: ppb|B4SB50 ppb|B4SBP6
group103: ppb|B4SBG7 ppb|B4SFQ0
group104: ppb|B4SBN7 ppb|B4SDA4
group105: ppb|B4SBN8 ppb|B4SDN5
group106: ppb|B4SC97 ppb|B4SCI6
group107: ppb|B4SCC3 ppb|B4SFC0
group108: ppb|B4SCC7 ppb|B4SCC8
group109: ppb|B4SDE4 ppb|B4SDG0
group110: ppb|B4SDJ7 ppb|B4SDU9
group111: ppb|B4SFN4 ppb|B4SFP1
group112: ppb|B4SGE9 ppb|B4SGF9
group113: ppb|B4S9Y0 ppb|B4SER8
group114: ppb|B4SB62 ppb|B4SGF1
group115: ppb|B4SB61 ppb|B4SGF2
group116: ppb|B4SCI4 ppb|B4SCM0
group117: ppb|B4SDH7 ppb|B4SFC7
group118: ppb|B4SAC4 ppb|B4SEG0
group119: ppb|B4SA22 ppb|B4SDC5
group120: ppb|B4SFK0 ppb|B4SGV1
group121: ppb|B4SFP4 ppb|B4SFP6
group122: ppb|B4SE49 ppb|B4SF38
group123: ppb|B4SD67 ppb|B4SFJ6
group124: ppb|B4SDX1 ppb|B4SFM4
group125: ppb|B4SET6 ppb|B4SGB8
group126: ppb|B4SC68 ppb|B4SEG7
group127: ppb|B4SB06 ppb|B4SGY9
group128: ppb|B4SA19 ppb|B4SB60
group129: ppb|B4SGV0 ppb|B4SH54
group130: ppb|B4SD10 ppb|B4SDD2
group131: ppb|B4SED6 ppb|B4SH56
group132: ppb|B4SBK5 ppb|B4SCM1
group133: ppb|B4SBS9 ppb|B4SBT3
group134: ppb|B4SET7 ppb|B4SGB9
group135: ppb|B4SAT1 ppb|B4SFY3
group136: ppb|B4SAK3 ppb|B4SAK4
group137: ppb|B4SB07 ppb|B4SBL7
group138: ppb|B4SF32 ppb|B4SF35
group139: ppb|B4SA23 ppb|B4SDC4
group140: ppb|B4SFB5 ppb|B4SFE1
group141: ppb|B4SDR2 ppb|B4SFX0
group142: ppb|B4SCA1 ppb|B4SH87
group143: ppb|B4SDQ5 ppb|B4SDS3
group144: ppb|B4S9W8 ppb|B4S9X9
group145: ppb|B4SEF7 ppb|B4SH24
group146: ppb|B4S9W3 ppb|B4SAE5
group147: ppb|B4SAZ7 ppb|B4SB00
group148: ppb|B4SB84 ppb|B4SGY5
group149: ppb|B4SCB2 ppb|B4SDS1
group150: ppb|B4SEF6 ppb|B4SH23
group151: ppb|B4SDF7 ppb|B4SDH6
group152: ppb|B4SDB1 ppb|B4SDE5
group153: ppb|B4SAP9 ppb|B4SD26
group154: ppb|B4SBM4 ppb|B4SGD4
group155: ppb|B4SFS9 ppb|B4SFT0
group156: ppb|B4S9U3 ppb|B4SCN4
group157: ppb|B4SB03 ppb|B4SDH1
group158: ppb|B4SAL0 ppb|B4SBU0
group159: ppb|B4SGF0 ppb|B4SGG0
group160: ppb|B4SC41 ppb|B4SFB0
group161: ppb|B4SDD6 ppb|B4SDF1
group162: ppb|B4SB31 ppb|B4SFR5
group163: ppb|B4SC80 ppb|B4SFB9
group164: ppb|B4SAU4 ppb|B4SBP1
group165: ppb|B4SCZ9 ppb|B4SET8
group166: ppb|B4SB02 ppb|B4SCL5
group167: ppb|B4SB99 ppb|B4SBA3
group168: cct|Q8KBB7 cct|Q8KEN3
group169: cct|Q4W550 cct|Q8KEK3
group170: cct|Q8KBX8 cct|Q8KE78
group171: cct|Q8KFB4 cct|Q8KFB7
group172: cct|Q8KAQ6 cct|Q8KE71
group173: cct|Q8KF43 cct|Q8KF50
group174: cct|H2VFJ0 ppb|B4SGI1
group175: cct|H2VFJ1 ppb|B4SBF0
group176: cct|H2VFJ2 ppb|B4S9S5
group177: cct|H2VFJ3 ppb|B4SBF2
group178: cct|H2VFJ6 ppb|B4SE12
group179: cct|H2VFJ7 ppb|B4SE10
group180: cct|H2VFJ8 ppb|B4SC81
group181: cct|H2VFK0 ppb|B4SFL0
group182: cct|H2VFK1 ppb|B4SFG8
group183: cct|H2VFK2 ppb|B4SFG5
group184: cct|H2VFK3 ppb|B4SFI4
group185: cct|O07091 ppb|B4SDY8
group186: cct|O52393 ppb|B4SFE4
group187: cct|O68983 ppb|B4SD93
group188: cct|O68986 ppb|B4SAE0
group189: cct|O68988 ppb|B4SB17
group190: cct|O68992 ppb|B4SBF1
group191: cct|P0A314 ppb|B4SFF5
group192: cct|P58025 ppb|B4SGC1
group193: cct|P59003 ppb|B4SEC5
group194: cct|P59014 ppb|B4SHC7
group195: cct|P59028 ppb|B4SDK8
group196: cct|P59031 ppb|B4SBW1
group197: cct|P59038 ppb|B4SHD6
group198: cct|P59040 ppb|B4SAT4
group199: cct|P59060 ppb|B4SBU3
group200: cct|P59077 ppb|B4SGQ6
group201: cct|P59129 ppb|B4SBX3
group202: cct|P59297 ppb|B4S9U8
group203: cct|P59316 ppb|B4SE38
group204: cct|P59599 ppb|B4SBR4
group205: cct|P59611 ppb|B4S9U9
group206: cct|P80039 ppb|B4SFQ8
group207: cct|Q46367 ppb|B4SFF6
group208: cct|Q46383 ppb|B4SGH5
group209: cct|Q46386 ppb|B4SFC5
group210: cct|Q46393 ppb|B4SG29
group211: cct|Q4W539 ppb|B4SDI8
group212: cct|Q4W542 ppb|B4SBD6
group213: cct|Q4W545 ppb|B4SA82
group214: cct|Q4W546 ppb|B4SA58
group215: cct|Q4W549 ppb|B4SGQ8
group216: cct|Q4W553 ppb|B4SEK0
group217: cct|Q4W554 ppb|B4SCV1
group218: cct|Q8K5E9 ppb|B4SE97
group219: cct|Q8K5F4 ppb|B4SE98
group220: cct|Q8KA81 ppb|B4SA96
group221: cct|Q8KA82 ppb|B4SA97
group222: cct|Q8KA83 ppb|B4SA98
group223: cct|Q8KA84 ppb|B4SA99
group224: cct|Q8KA85 ppb|B4SAA0
group225: cct|Q8KA87 ppb|B4SBQ6
group226: cct|Q8KA88 ppb|B4SBQ5
group227: cct|Q8KA89 ppb|B4SBQ4
group228: cct|Q8KA90 ppb|B4SBQ3
group229: cct|Q8KA93 ppb|B4SAP7
group230: cct|Q8KA94 ppb|B4SH14
group231: cct|Q8KA96 ppb|B4SH13
group232: cct|Q8KA97 ppb|B4SAT9
group233: cct|Q8KA98 ppb|B4SH12
group234: cct|Q8KA99 ppb|B4SH11
group235: cct|Q8KAA0 ppb|B4SH10
group236: cct|Q8KAA1 ppb|B4SH09
group237: cct|Q8KAA2 ppb|B4SAK5
group238: cct|Q8KAA3 ppb|B4SAK6
group239: cct|Q8KAA4 ppb|B4SAK7
group240: cct|Q8KAA5 ppb|B4SAK8
group241: cct|Q8KAA6 ppb|B4SAL3
group242: cct|Q8KAA7 ppb|B4SAL4
group243: cct|Q8KAA8 ppb|B4SAL5
group244: cct|Q8KAA9 ppb|B4SAL6
group245: cct|Q8KAB0 ppb|B4SAL7
group246: cct|Q8KAB1 ppb|B4SAL8
group247: cct|Q8KAB5 ppb|B4SE99
group248: cct|Q8KAB7 ppb|B4SE94
group249: cct|Q8KAB8 ppb|B4SE90
group250: cct|Q8KAB9 ppb|B4SE89
group251: cct|Q8KAC0 ppb|B4SE88
group252: cct|Q8KAC1 ppb|B4SE87
group253: cct|Q8KAC2 ppb|B4SE86
group254: cct|Q8KAC3 ppb|B4SE85
group255: cct|Q8KAC4 ppb|B4SE83
group256: cct|Q8KAC5 ppb|B4SE82
group257: cct|Q8KAC6 ppb|B4SAN3
group258: cct|Q8KAC7 ppb|B4SAN4
group259: cct|Q8KAC8 ppb|B4SAN5
group260: cct|Q8KAC9 ppb|B4SAN6
group261: cct|Q8KAD0 ppb|B4SAN7
group262: cct|Q8KAD1 ppb|B4SAN8
group263: cct|Q8KAD3 ppb|B4SEA6
group264: cct|Q8KAD4 ppb|B4SAN9
group265: cct|Q8KAD8 ppb|B4SHF3
group266: cct|Q8KAD9 ppb|B4SHF4
group267: cct|Q8KAE0 ppb|B4SHF5
group268: cct|Q8KAE1 ppb|B4SHF6
group269: cct|Q8KAE2 ppb|B4SHF7
group270: cct|Q8KAE3 ppb|B4SHF8
group271: cct|Q8KAE7 ppb|B4SBR0
group272: cct|Q8KAE8 ppb|B4SBR1
group273: cct|Q8KAE9 ppb|B4SBR2
group274: cct|Q8KAF0 ppb|B4SBR3
group275: cct|Q8KAF1 ppb|B4SBR5
group276: cct|Q8KAF2 ppb|B4SBR6
group277: cct|Q8KAF3 ppb|B4SBR7
group278: cct|Q8KAF5 ppb|B4SBR9
group279: cct|Q8KAF6 ppb|B4SBS0
group280: cct|Q8KAF7 ppb|B4SBS1
group281: cct|Q8KAG0 ppb|B4SC29
group282: cct|Q8KAG2 ppb|B4SC28
group283: cct|Q8KAG8 ppb|B4SBU2
group284: cct|Q8KAG9 ppb|B4SBU4
group285: cct|Q8KAH0 ppb|B4SBU5
group286: cct|Q8KAH1 ppb|B4SBU6
group287: cct|Q8KAH2 ppb|B4SBU7
group288: cct|Q8KAH3 ppb|B4SBU8
group289: cct|Q8KAH4 ppb|B4SBU9
group290: cct|Q8KAH5 ppb|B4SBV0
group291: cct|Q8KAH6 ppb|B4SBV1
group292: cct|Q8KAH7 ppb|B4SBV2
group293: cct|Q8KAH8 ppb|B4SBV3
group294: cct|Q8KAH9 ppb|B4SBV4
group295: cct|Q8KAI0 ppb|B4SBV5
group296: cct|Q8KAI1 ppb|B4SBV6
group297: cct|Q8KAI2 ppb|B4SBV7
group298: cct|Q8KAI3 ppb|B4SBV8
group299: cct|Q8KAI4 ppb|B4SBV9
group300: cct|Q8KAI5 ppb|B4SBW0
group301: cct|Q8KAI6 ppb|B4SBW2
group302: cct|Q8KAI7 ppb|B4SBW3
group303: cct|Q8KAI8 ppb|B4SBW4
group304: cct|Q8KAI9 ppb|B4SBW5
group305: cct|Q8KAJ0 ppb|B4SBW6
group306: cct|Q8KAJ1 ppb|B4SBW7
group307: cct|Q8KAJ2 ppb|B4SBW8
group308: cct|Q8KAJ3 ppb|B4SBW9
group309: cct|Q8KAJ4 ppb|B4SBX0
group310: cct|Q8KAJ5 ppb|B4SBX1
group311: cct|Q8KAJ6 ppb|B4SBX2
group312: cct|Q8KAJ8 ppb|B4SBX4
group313: cct|Q8KAJ9 ppb|B4SC70
group314: cct|Q8KAK0 ppb|B4SC71
group315: cct|Q8KAK1 ppb|B4SC72
group316: cct|Q8KAK2 ppb|B4SC73
group317: cct|Q8KAK5 ppb|B4SC74
group318: cct|Q8KAK6 ppb|B4SC75
group319: cct|Q8KAK7 ppb|B4SC76
group320: cct|Q8KAL1 ppb|B4SFL3
group321: cct|Q8KAL4 ppb|B4SCS1
group322: cct|Q8KAL5 ppb|B4SCS2
group323: cct|Q8KAL6 ppb|B4SB39
group324: cct|Q8KAL8 ppb|B4SB40
group325: cct|Q8KAL9 ppb|B4SB41
group326: cct|Q8KAM1 ppb|B4SB42
group327: cct|Q8KAM2 ppb|B4SB43
group328: cct|Q8KAM3 ppb|B4SB44
group329: cct|Q8KAM4 ppb|B4SB45
group330: cct|Q8KAM5 ppb|B4SHD0
group331: cct|Q8KAM6 ppb|B4SB89
group332: cct|Q8KAM7 ppb|B4SB90
group333: cct|Q8KAM8 ppb|B4SB91
group334: cct|Q8KAM9 ppb|B4SB92
group335: cct|Q8KAN0 ppb|B4SB93
group336: cct|Q8KAN1 ppb|B4SB94
group337: cct|Q8KAN2 ppb|B4SB95
group338: cct|Q8KAN3 ppb|B4SB96
group339: cct|Q8KAN5 ppb|B4SD61
group340: cct|Q8KAN7 ppb|B4SBB0
group341: cct|Q8KAN8 ppb|B4SBB1
group342: cct|Q8KAN9 ppb|B4SBB2
group343: cct|Q8KAP0 ppb|B4SBB3
group344: cct|Q8KAP1 ppb|B4SBB4
group345: cct|Q8KAP2 ppb|B4SBB5
group346: cct|Q8KAP3 ppb|B4SBB6
group347: cct|Q8KAP4 ppb|B4SBB7
group348: cct|Q8KAP5 ppb|B4SBB8
group349: cct|Q8KAP9 ppb|B4SBC0
group350: cct|Q8KAQ0 ppb|B4SBC1
group351: cct|Q8KAQ1 ppb|B4SBC2
group352: cct|Q8KAQ2 ppb|B4SBC3
group353: cct|Q8KAQ3 ppb|B4SGW4
group354: cct|Q8KAQ4 ppb|B4SGW3
group355: cct|Q8KAQ5 ppb|B4SGW2
group356: cct|Q8KAQ7 ppb|B4SGW1
group357: cct|Q8KAQ8 ppb|B4SGW0
group358: cct|Q8KAQ9 ppb|B4SGV9
group359: cct|Q8KAR0 ppb|B4SGV8
group360: cct|Q8KAR1 ppb|B4SGV7
group361: cct|Q8KAR4 ppb|B4SGK0
group362: cct|Q8KAR6 ppb|B4SGJ8
group363: cct|Q8KAR7 ppb|B4SGJ7
group364: cct|Q8KAR8 ppb|B4SGJ6
group365: cct|Q8KAR9 ppb|B4SGJ5
group366: cct|Q8KAS1 ppb|B4SGJ4
group367: cct|Q8KAS5 ppb|B4SAK1
group368: cct|Q8KAS7 ppb|B4SFZ9
group369: cct|Q8KAS8 ppb|B4SGI8
group370: cct|Q8KAT0 ppb|B4SGT7
group371: cct|Q8KAT2 ppb|B4SGI7
group372: cct|Q8KAT3 ppb|B4SGI6
group373: cct|Q8KAT4 ppb|B4SGI5
group374: cct|Q8KAT6 ppb|B4SGI4
group375: cct|Q8KAT8 ppb|B4SGI3
group376: cct|Q8KAU0 ppb|B4SGI2
group377: cct|Q8KAU4 ppb|B4SGH9
group378: cct|Q8KAU5 ppb|B4SGH8
group379: cct|Q8KAU6 ppb|B4SGH7
group380: cct|Q8KAU7 ppb|B4SGH6
group381: cct|Q8KAV1 ppb|B4SGE7
group382: cct|Q8KAV2 ppb|B4SGE6
group383: cct|Q8KAV3 ppb|B4SGE5
group384: cct|Q8KAV4 ppb|B4SGE4
group385: cct|Q8KAV5 ppb|B4SGE3
group386: cct|Q8KAV6 ppb|B4SGE2
group387: cct|Q8KAV7 ppb|B4SGE0
group388: cct|Q8KAV9 ppb|B4SGD9
group389: cct|Q8KAW0 ppb|B4SGD8
group390: cct|Q8KAW1 ppb|B4SGD7
group391: cct|Q8KAW2 ppb|B4SGD6
group392: cct|Q8KAW3 ppb|B4SGD2
group393: cct|Q8KAW4 ppb|B4SGD1
group394: cct|Q8KAW5 ppb|B4SGD0
group395: cct|Q8KAW6 ppb|B4SGC9
group396: cct|Q8KAW7 ppb|B4SGC8
group397: cct|Q8KAW8 ppb|B4SGC7
group398: cct|Q8KAW9 ppb|B4SGC6
group399: cct|Q8KAX1 ppb|B4SGC5
group400: cct|Q8KAX2 ppb|B4SGC4
group401: cct|Q8KAX3 ppb|B4SGC3
group402: cct|Q8KAX6 ppb|B4SGC2
group403: cct|Q8KAX9 ppb|B4SGB7
group404: cct|Q8KAY0 ppb|B4SGB6
group405: cct|Q8KAY1 ppb|B4SGB5
group406: cct|Q8KAY2 ppb|B4SGB4
group407: cct|Q8KAY5 ppb|B4SC82
group408: cct|Q8KAY6 ppb|B4SC83
group409: cct|Q8KAY7 ppb|B4SC84
group410: cct|Q8KAY8 ppb|B4SC85
group411: cct|Q8KAY9 ppb|B4SC86
group412: cct|Q8KAZ0 ppb|B4SC87
group413: cct|Q8KAZ1 ppb|B4SC88
group414: cct|Q8KAZ2 ppb|B4SC89
group415: cct|Q8KAZ3 ppb|B4SC90
group416: cct|Q8KAZ4 ppb|B4SC91
group417: cct|Q8KAZ6 ppb|B4SC92
group418: cct|Q8KAZ7 ppb|B4SCB3
group419: cct|Q8KB01 ppb|B4SAY3
group420: cct|Q8KB03 ppb|B4SCB4
group421: cct|Q8KB04 ppb|B4SCB5
group422: cct|Q8KB05 ppb|B4SCB6
group423: cct|Q8KB06 ppb|B4SCB7
group424: cct|Q8KB08 ppb|B4SCB8
group425: cct|Q8KB09 ppb|B4SCB9
group426: cct|Q8KB10 ppb|B4SCC0
group427: cct|Q8KB11 ppb|B4SCC1
group428: cct|Q8KB12 ppb|B4SCC2
group429: cct|Q8KB15 ppb|B4SFS2
group430: cct|Q8KB19 ppb|B4SCC5
group431: cct|Q8KB28 ppb|B4SEH4
group432: cct|Q8KB30 ppb|B4SC39
group433: cct|Q8KB38 ppb|B4SFG7
group434: cct|Q8KB41 ppb|B4SFG3
group435: cct|Q8KB43 ppb|B4SFG2
group436: cct|Q8KB45 ppb|B4SFG1
group437: cct|Q8KB46 ppb|B4SFG0
group438: cct|Q8KB47 ppb|B4SFF9
group439: cct|Q8KB48 ppb|B4SFF8
group440: cct|Q8KB51 ppb|B4SFF4
group441: cct|Q8KB52 ppb|B4SFF3
group442: cct|Q8KB53 ppb|B4SFF2
group443: cct|Q8KB54 ppb|B4SFF1
group444: cct|Q8KB55 ppb|B4SFE9
group445: cct|Q8KB56 ppb|B4SFE8
group446: cct|Q8KB57 ppb|B4SFE7
group447: cct|Q8KB59 ppb|B4SFE6
group448: cct|Q8KB60 ppb|B4SFE5
group449: cct|Q8KB61 ppb|B4SFE3
group450: cct|Q8KB62 ppb|B4SFE2
group451: cct|Q8KB63 ppb|B4SC46
group452: cct|Q8KB65 ppb|B4SFD9
group453: cct|Q8KB66 ppb|B4SFD8
group454: cct|Q8KB67 ppb|B4SFD7
group455: cct|Q8KB68 ppb|B4SFD6
group456: cct|Q8KB69 ppb|B4SFD5
group457: cct|Q8KB70 ppb|B4SFD4
group458: cct|Q8KB71 ppb|B4SFD3
group459: cct|Q8KB81 ppb|B4SFD2
group460: cct|Q8KB82 ppb|B4SFD1
group461: cct|Q8KB83 ppb|B4SFD0
group462: cct|Q8KB88 ppb|B4SFC9
group463: cct|Q8KB90 ppb|B4SFC4
group464: cct|Q8KB91 ppb|B4SFC3
group465: cct|Q8KB92 ppb|B4SFC2
group466: cct|Q8KB93 ppb|B4SFC1
group467: cct|Q8KB95 ppb|B4SFA3
group468: cct|Q8KB96 ppb|B4SFA2
group469: cct|Q8KB97 ppb|B4SFA1
group470: cct|Q8KB98 ppb|B4SFA0
group471: cct|Q8KB99 ppb|B4SF99
group472: cct|Q8KBA0 ppb|B4SF97
group473: cct|Q8KBA1 ppb|B4SF96
group474: cct|Q8KBA2 ppb|B4SF94
group475: cct|Q8KBA3 ppb|B4SF93
group476: cct|Q8KBA4 ppb|B4SF92
group477: cct|Q8KBA6 ppb|B4SF90
group478: cct|Q8KBA7 ppb|B4SF89
group479: cct|Q8KBA8 ppb|B4SEF2
group480: cct|Q8KBB1 ppb|B4SEE5
group481: cct|Q8KBB2 ppb|B4SBL0
group482: cct|Q8KBB3 ppb|B4SBK9
group483: cct|Q8KBB5 ppb|B4SF88
group484: cct|Q8KBB6 ppb|B4SF87
group485: cct|Q8KBB8 ppb|B4SF86
group486: cct|Q8KBC1 ppb|B4SF85
group487: cct|Q8KBC2 ppb|B4SEY1
group488: cct|Q8KBC3 ppb|B4SEY0
group489: cct|Q8KBC6 ppb|B4SEX9
group490: cct|Q8KBC7 ppb|B4SEX8
group491: cct|Q8KBC8 ppb|B4SEX7
group492: cct|Q8KBD1 ppb|B4SEX1
group493: cct|Q8KBD2 ppb|B4SEX0
group494: cct|Q8KBD3 ppb|B4SEW9
group495: cct|Q8KBD4 ppb|B4SEV2
group496: cct|Q8KBD6 ppb|B4SEV1
group497: cct|Q8KBD7 ppb|B4SEV0
group498: cct|Q8KBD8 ppb|B4SEU9
group499: cct|Q8KBD9 ppb|B4SEU8
group500: cct|Q8KBE0 ppb|B4SEU7
group501: cct|Q8KBE1 ppb|B4SEU6
group502: cct|Q8KBE2 ppb|B4SEU5
group503: cct|Q8KBE3 ppb|B4SEU4
group504: cct|Q8KBE5 ppb|B4SEI8
group505: cct|Q8KBE7 ppb|B4SFL6
group506: cct|Q8KBE8 ppb|B4SET5
group507: cct|Q8KBE9 ppb|B4SET4
group508: cct|Q8KBF0 ppb|B4SET3
group509: cct|Q8KBF2 ppb|B4SET2
group510: cct|Q8KBF3 ppb|B4SES9
group511: cct|Q8KBF4 ppb|B4SES8
group512: cct|Q8KBF5 ppb|B4SES7
group513: cct|Q8KBF7 ppb|B4SES6
group514: cct|Q8KBF9 ppb|B4SES5
group515: cct|Q8KBG0 ppb|B4SES4
group516: cct|Q8KBG1 ppb|B4SES3
group517: cct|Q8KBG2 ppb|B4SDM9
group518: cct|Q8KBG3 ppb|B4SDM8
group519: cct|Q8KBG4 ppb|B4SDL8
group520: cct|Q8KBG5 ppb|B4SEL8
group521: cct|Q8KBG6 ppb|B4SEL9
group522: cct|Q8KBH0 ppb|B4SD22
group523: cct|Q8KBH1 ppb|B4SD21
group524: cct|Q8KBH2 ppb|B4SD20
group525: cct|Q8KBH3 ppb|B4SD19
group526: cct|Q8KBH4 ppb|B4SD18
group527: cct|Q8KBH5 ppb|B4SD17
group528: cct|Q8KBH6 ppb|B4SD16
group529: cct|Q8KBH7 ppb|B4SD15
group530: cct|Q8KBH8 ppb|B4SD14
group531: cct|Q8KBH9 ppb|B4SD13
group532: cct|Q8KBI0 ppb|B4SCR5
group533: cct|Q8KBI3 ppb|B4SCR1
group534: cct|Q8KBI5 ppb|B4SCQ9
group535: cct|Q8KBI6 ppb|B4SCQ8
group536: cct|Q8KBI7 ppb|B4SCQ7
group537: cct|Q8KBI8 ppb|B4SCQ5
group538: cct|Q8KBI9 ppb|B4SCQ4
group539: cct|Q8KBJ0 ppb|B4SCQ3
group540: cct|Q8KBJ2 ppb|B4SCQ2
group541: cct|Q8KBJ3 ppb|B4SCQ1
group542: cct|Q8KBJ5 ppb|B4SCQ0
group543: cct|Q8KBJ7 ppb|B4SED7
group544: cct|Q8KBJ9 ppb|B4SED4
group545: cct|Q8KBK0 ppb|B4SED3
group546: cct|Q8KBK1 ppb|B4SED2
group547: cct|Q8KBK2 ppb|B4SED1
group548: cct|Q8KBK3 ppb|B4SED0
group549: cct|Q8KBK4 ppb|B4SEC9
group550: cct|Q8KBK5 ppb|B4SEC8
group551: cct|Q8KBK6 ppb|B4SEC7
group552: cct|Q8KBK7 ppb|B4SEC6
group553: cct|Q8KBK8 ppb|B4SEC4
group554: cct|Q8KBL0 ppb|B4SEB4
group555: cct|Q8KBL1 ppb|B4SEB3
group556: cct|Q8KBL4 ppb|B4SEB0
group557: cct|Q8KBL5 ppb|B4SEA9
group558: cct|Q8KBL6 ppb|B4SEA8
group559: cct|Q8KBL7 ppb|B4SCW1
group560: cct|Q8KBL8 ppb|B4SCW2
group561: cct|Q8KBL9 ppb|B4SCW3
group562: cct|Q8KBM0 ppb|B4SCW4
group563: cct|Q8KBM5 ppb|B4SCK1
group564: cct|Q8KBM6 ppb|B4SCK0
group565: cct|Q8KBM8 ppb|B4SCJ8
group566: cct|Q8KBM9 ppb|B4SCJ7
group567: cct|Q8KBN0 ppb|B4SCJ6
group568: cct|Q8KBN1 ppb|B4SCJ5
group569: cct|Q8KBN6 ppb|B4SEK6
group570: cct|Q8KBN7 ppb|B4SEK7
group571: cct|Q8KBN8 ppb|B4SGA6
group572: cct|Q8KBQ6 ppb|B4SA31
group573: cct|Q8KBQ7 ppb|B4SA30
group574: cct|Q8KBQ8 ppb|B4SA29
group575: cct|Q8KBQ9 ppb|B4SA28
group576: cct|Q8KBR0 ppb|B4SH17
group577: cct|Q8KBR1 ppb|B4S9U1
group578: cct|Q8KBR2 ppb|B4S9U0
group579: cct|Q8KBR3 ppb|B4S9T9
group580: cct|Q8KBR8 ppb|B4SCZ1
group581: cct|Q8KBR9 ppb|B4SCZ2
group582: cct|Q8KBS0 ppb|B4SCZ3
group583: cct|Q8KBS1 ppb|B4SCZ4
group584: cct|Q8KBS2 ppb|B4SCZ5
group585: cct|Q8KBS3 ppb|B4SCZ6
group586: cct|Q8KBS4 ppb|B4SCZ7
group587: cct|Q8KBS5 ppb|B4SCZ8
group588: cct|Q8KBS7 ppb|B4SD01
group589: cct|Q8KBS8 ppb|B4SD02
group590: cct|Q8KBS9 ppb|B4SD03
group591: cct|Q8KBT1 ppb|B4SB71
group592: cct|Q8KBT2 ppb|B4SB72
group593: cct|Q8KBT3 ppb|B4SB73
group594: cct|Q8KBT4 ppb|B4SB74
group595: cct|Q8KBT5 ppb|B4SD04
group596: cct|Q8KBU7 ppb|B4SA33
group597: cct|Q8KBV0 ppb|B4SDJ0
group598: cct|Q8KBV1 ppb|B4SDJ1
group599: cct|Q8KBV4 ppb|B4SFA4
group600: cct|Q8KBV5 ppb|B4SDV2
group601: cct|Q8KBV6 ppb|B4SDV3
group602: cct|Q8KBV7 ppb|B4SDV4
group603: cct|Q8KBV8 ppb|B4SDV5
group604: cct|Q8KBV9 ppb|B4SDV6
group605: cct|Q8KBW0 ppb|B4SDV7
group606: cct|Q8KBW1 ppb|B4SDV8
group607: cct|Q8KBW2 ppb|B4SDV9
group608: cct|Q8KBW3 ppb|B4SDW0
group609: cct|Q8KBW4 ppb|B4SDW1
group610: cct|Q8KBW5 ppb|B4SDW3
group611: cct|Q8KBW6 ppb|B4SDW4
group612: cct|Q8KBW7 ppb|B4SDW5
group613: cct|Q8KBW8 ppb|B4SDW6
group614: cct|Q8KBW9 ppb|B4SDW7
group615: cct|Q8KBX0 ppb|B4SDW8
group616: cct|Q8KBX1 ppb|B4SDW9
group617: cct|Q8KBX2 ppb|B4SDX0
group618: cct|Q8KBX4 ppb|B4SE72
group619: cct|Q8KBX7 ppb|B4SCB0
group620: cct|Q8KBY0 ppb|B4SDX2
group621: cct|Q8KBY2 ppb|B4SDX3
group622: cct|Q8KBY3 ppb|B4SDX4
group623: cct|Q8KBY5 ppb|B4SDX5
group624: cct|Q8KBY6 ppb|B4SDX6
group625: cct|Q8KBY7 ppb|B4SDX7
group626: cct|Q8KBY8 ppb|B4SDX8
group627: cct|Q8KBZ1 ppb|B4SDY0
group628: cct|Q8KBZ2 ppb|B4SDY7
group629: cct|Q8KBZ3 ppb|B4SDZ0
group630: cct|Q8KBZ4 ppb|B4SDZ1
group631: cct|Q8KBZ5 ppb|B4SDZ2
group632: cct|Q8KBZ6 ppb|B4SDZ3
group633: cct|Q8KBZ7 ppb|B4SDZ4
group634: cct|Q8KBZ8 ppb|B4SDZ5
group635: cct|Q8KBZ9 ppb|B4SDZ6
group636: cct|Q8KC00 ppb|B4SDZ7
group637: cct|Q8KC01 ppb|B4SDZ8
group638: cct|Q8KC02 ppb|B4SDZ9
group639: cct|Q8KC03 ppb|B4SE00
group640: cct|Q8KC04 ppb|B4SE01
group641: cct|Q8KC05 ppb|B4SE02
group642: cct|Q8KC06 ppb|B4SE03
group643: cct|Q8KC10 ppb|B4SEX4
group644: cct|Q8KC12 ppb|B4SE05
group645: cct|Q8KC14 ppb|B4SE06
group646: cct|Q8KC15 ppb|B4SE08
group647: cct|Q8KC16 ppb|B4SE09
group648: cct|Q8KC17 ppb|B4SE13
group649: cct|Q8KC18 ppb|B4SE14
group650: cct|Q8KC19 ppb|B4SE15
group651: cct|Q8KC20 ppb|B4SE19
group652: cct|Q8KC21 ppb|B4SE20
group653: cct|Q8KC23 ppb|B4SE21
group654: cct|Q8KC24 ppb|B4SE22
group655: cct|Q8KC25 ppb|B4SE23
group656: cct|Q8KC28 ppb|B4SE24
group657: cct|Q8KC29 ppb|B4SE25
group658: cct|Q8KC30 ppb|B4SE26
group659: cct|Q8KC31 ppb|B4SE27
group660: cct|Q8KC32 ppb|B4SE28
group661: cct|Q8KC34 ppb|B4SE29
group662: cct|Q8KC35 ppb|B4SE30
group663: cct|Q8KC36 ppb|B4SE31
group664: cct|Q8KC38 ppb|B4SE32
group665: cct|Q8KC40 ppb|B4SE33
group666: cct|Q8KC41 ppb|B4SE34
group667: cct|Q8KC42 ppb|B4SE35
group668: cct|Q8KC43 ppb|B4SE36
group669: cct|Q8KC46 ppb|B4SG44
group670: cct|Q8KC49 ppb|B4SER6
group671: cct|Q8KC50 ppb|B4SER5
group672: cct|Q8KC51 ppb|B4SER4
group673: cct|Q8KC52 ppb|B4SER3
group674: cct|Q8KC53 ppb|B4SER2
group675: cct|Q8KC54 ppb|B4SAD9
group676: cct|Q8KC59 ppb|B4SER0
group677: cct|Q8KC60 ppb|B4SEQ7
group678: cct|Q8KC61 ppb|B4SEQ6
group679: cct|Q8KC62 ppb|B4SEQ5
group680: cct|Q8KC63 ppb|B4SEQ4
group681: cct|Q8KC65 ppb|B4SEQ3
group682: cct|Q8KC66 ppb|B4SGJ0
group683: cct|Q8KC67 ppb|B4SGJ1
group684: cct|Q8KC68 ppb|B4SEQ2
group685: cct|Q8KC69 ppb|B4SEQ1
group686: cct|Q8KC70 ppb|B4SEQ0
group687: cct|Q8KC71 ppb|B4SEP9
group688: cct|Q8KC72 ppb|B4SEP8
group689: cct|Q8KC73 ppb|B4SEP7
group690: cct|Q8KC74 ppb|B4SEP6
group691: cct|Q8KC75 ppb|B4SEE3
group692: cct|Q8KC76 ppb|B4SEE2
group693: cct|Q8KC77 ppb|B4SEE1
group694: cct|Q8KC79 ppb|B4SED9
group695: cct|Q8KC80 ppb|B4SED8
group696: cct|Q8KC81 ppb|B4SCW7
group697: cct|Q8KC82 ppb|B4SCJ3
group698: cct|Q8KC83 ppb|B4SCK4
group699: cct|Q8KC84 ppb|B4SC67
group700: cct|Q8KC85 ppb|B4SC66
group701: cct|Q8KC86 ppb|B4SC65
group702: cct|Q8KC87 ppb|B4SC64
group703: cct|Q8KC88 ppb|B4SC63
group704: cct|Q8KC89 ppb|B4SC62
group705: cct|Q8KC90 ppb|B4SC61
group706: cct|Q8KC91 ppb|B4SC60
group707: cct|Q8KC92 ppb|B4SC59
group708: cct|Q8KC95 ppb|B4SC36
group709: cct|Q8KC96 ppb|B4SC35
group710: cct|Q8KC99 ppb|B4SC31
group711: cct|Q8KCA0 ppb|B4SC30
group712: cct|Q8KCA2 ppb|B4SDI2
group713: cct|Q8KCA3 ppb|B4SEB6
group714: cct|Q8KCA9 ppb|B4SCX6
group715: cct|Q8KCB0 ppb|B4SFM7
group716: cct|Q8KCB1 ppb|B4SFQ2
group717: cct|Q8KCB2 ppb|B4SFQ3
group718: cct|Q8KCB3 ppb|B4SFQ4
group719: cct|Q8KCB4 ppb|B4SFQ5
group720: cct|Q8KCB5 ppb|B4SFQ6
group721: cct|Q8KCB6 ppb|B4SFQ7
group722: cct|Q8KCB7 ppb|B4SFQ9
group723: cct|Q8KCB8 ppb|B4SFR0
group724: cct|Q8KCB9 ppb|B4SFR1
group725: cct|Q8KCC0 ppb|B4SFR2
group726: cct|Q8KCC2 ppb|B4SG27
group727: cct|Q8KCC3 ppb|B4SG28
group728: cct|Q8KCC4 ppb|B4SG30
group729: cct|Q8KCC5 ppb|B4SG31
group730: cct|Q8KCC6 ppb|B4SG32
group731: cct|Q8KCC7 ppb|B4SG33
group732: cct|Q8KCC8 ppb|B4SG36
group733: cct|Q8KCC9 ppb|B4SG37
group734: cct|Q8KCD0 ppb|B4SG50
group735: cct|Q8KCD1 ppb|B4SG51
group736: cct|Q8KCD3 ppb|B4SG52
group737: cct|Q8KCD5 ppb|B4SG53
group738: cct|Q8KCD6 ppb|B4SG54
group739: cct|Q8KCD7 ppb|B4SG55
group740: cct|Q8KCD8 ppb|B4SG56
group741: cct|Q8KCD9 ppb|B4SGH0
group742: cct|Q8KCE2 ppb|B4SG59
group743: cct|Q8KCE3 ppb|B4SG60
group744: cct|Q8KCE5 ppb|B4SG61
group745: cct|Q8KCE6 ppb|B4SBD7
group746: cct|Q8KCE7 ppb|B4SG62
group747: cct|Q8KCE8 ppb|B4SG67
group748: cct|Q8KCE9 ppb|B4SG68
group749: cct|Q8KCF8 ppb|B4SAV5
group750: cct|Q8KCF9 ppb|B4SC15
group751: cct|Q8KCG0 ppb|B4SCI2
group752: cct|Q8KCG4 ppb|B4SG69
group753: cct|Q8KCG5 ppb|B4SG70
group754: cct|Q8KCG6 ppb|B4SFV4
group755: cct|Q8KCG7 ppb|B4SBG6
group756: cct|Q8KCG8 ppb|B4SBG5
group757: cct|Q8KCH0 ppb|B4SBG4
group758: cct|Q8KCH1 ppb|B4SBG3
group759: cct|Q8KCH2 ppb|B4SBG2
group760: cct|Q8KCH3 ppb|B4SBG1
group761: cct|Q8KCH4 ppb|B4SBG0
group762: cct|Q8KCH5 ppb|B4SBF9
group763: cct|Q8KCH6 ppb|B4SBF8
group764: cct|Q8KCH7 ppb|B4SBF7
group765: cct|Q8KCH9 ppb|B4SBF6
group766: cct|Q8KCI0 ppb|B4SFL9
group767: cct|Q8KCI1 ppb|B4SFM0
group768: cct|Q8KCI4 ppb|B4SF76
group769: cct|Q8KCI5 ppb|B4SFH3
group770: cct|Q8KCI9 ppb|B4SFH4
group771: cct|Q8KCJ0 ppb|B4SFH5
group772: cct|Q8KCJ1 ppb|B4SFI0
group773: cct|Q8KCJ3 ppb|B4SFI1
group774: cct|Q8KCJ4 ppb|B4SFI2
group775: cct|Q8KCJ5 ppb|B4SFI5
group776: cct|Q8KCJ6 ppb|B4SFK8
group777: cct|Q8KCJ7 ppb|B4SFK9
group778: cct|Q8KCJ8 ppb|B4SFL1
group779: cct|Q8KCJ9 ppb|B4SBE9
group780: cct|Q8KCK0 ppb|B4SBE8
group781: cct|Q8KCK1 ppb|B4SBE7
group782: cct|Q8KCK3 ppb|B4SBE6
group783: cct|Q8KCK4 ppb|B4SBE5
group784: cct|Q8KCK5 ppb|B4SB49
group785: cct|Q8KCK6 ppb|B4SBE4
group786: cct|Q8KCK7 ppb|B4SBE3
group787: cct|Q8KCK9 ppb|B4SBE2
group788: cct|Q8KCL0 ppb|B4SBE1
group789: cct|Q8KCL5 ppb|B4SEX2
group790: cct|Q8KCL7 ppb|B4SBD5
group791: cct|Q8KCL8 ppb|B4SBD4
group792: cct|Q8KCM0 ppb|B4SB38
group793: cct|Q8KCM3 ppb|B4SA67
group794: cct|Q8KCM7 ppb|B4SB22
group795: cct|Q8KCM8 ppb|B4SB21
group796: cct|Q8KCN0 ppb|B4SB20
group797: cct|Q8KCN1 ppb|B4SB19
group798: cct|Q8KCN7 ppb|B4SCJ2
group799: cct|Q8KCN8 ppb|B4SAU1
group800: cct|Q8KCP0 ppb|B4SAK0
group801: cct|Q8KCP2 ppb|B4SAJ9
group802: cct|Q8KCP5 ppb|B4SAJ8
group803: cct|Q8KCP6 ppb|B4SAJ7
group804: cct|Q8KCP8 ppb|B4SBT1
group805: cct|Q8KCP9 ppb|B4SAJ5
group806: cct|Q8KCQ1 ppb|B4SAJ4
group807: cct|Q8KCQ2 ppb|B4SAJ3
group808: cct|Q8KCQ3 ppb|B4SAJ2
group809: cct|Q8KCQ4 ppb|B4SAJ1
group810: cct|Q8KCQ9 ppb|B4SAJ0
group811: cct|Q8KCR0 ppb|B4SAI9
group812: cct|Q8KCR2 ppb|B4SAI8
group813: cct|Q8KCR3 ppb|B4SAI7
group814: cct|Q8KCR4 ppb|B4SAI6
group815: cct|Q8KCR5 ppb|B4SAI5
group816: cct|Q8KCR6 ppb|B4SAI4
group817: cct|Q8KCR7 ppb|B4SAI3
group818: cct|Q8KCR8 ppb|B4SAI2
group819: cct|Q8KCR9 ppb|B4SAI1
group820: cct|Q8KCS1 ppb|B4SAI0
group821: cct|Q8KCS2 ppb|B4SAH9
group822: cct|Q8KCS3 ppb|B4SAH8
group823: cct|Q8KCS4 ppb|B4SAH7
group824: cct|Q8KCS5 ppb|B4SAH6
group825: cct|Q8KCS6 ppb|B4SAH5
group826: cct|Q8KCS8 ppb|B4SH95
group827: cct|Q8KCS9 ppb|B4SHD7
group828: cct|Q8KCT0 ppb|B4SHC9
group829: cct|Q8KCT1 ppb|B4SHC8
group830: cct|Q8KCT3 ppb|B4SAS2
group831: cct|Q8KCT4 ppb|B4SEL6
group832: cct|Q8KCT5 ppb|B4SAH4
group833: cct|Q8KCT6 ppb|B4SAH3
group834: cct|Q8KCT7 ppb|B4SAH1
group835: cct|Q8KCU0 ppb|B4SAG9
group836: cct|Q8KCU2 ppb|B4SAG8
group837: cct|Q8KCU3 ppb|B4SAG7
group838: cct|Q8KCU4 ppb|B4SAG6
group839: cct|Q8KCU5 ppb|B4SAG5
group840: cct|Q8KCU6 ppb|B4SAG4
group841: cct|Q8KCU7 ppb|B4SAG3
group842: cct|Q8KCV2 ppb|B4SAG2
group843: cct|Q8KCV5 ppb|B4SH58
group844: cct|Q8KCV6 ppb|B4SBK1
group845: cct|Q8KCV7 ppb|B4SBK0
group846: cct|Q8KCV8 ppb|B4SBJ9
group847: cct|Q8KCW0 ppb|B4SGP0
group848: cct|Q8KCW1 ppb|B4SBH6
group849: cct|Q8KCW2 ppb|B4SBH5
group850: cct|Q8KCW4 ppb|B4SBG8
group851: cct|Q8KCW8 ppb|B4SG83
group852: cct|Q8KCW9 ppb|B4SG85
group853: cct|Q8KCX1 ppb|B4SG87
group854: cct|Q8KCX8 ppb|B4SGA4
group855: cct|Q8KCX9 ppb|B4SGA5
group856: cct|Q8KCY0 ppb|B4SF22
group857: cct|Q8KCY1 ppb|B4SHC2
group858: cct|Q8KCY4 ppb|B4SAU6
group859: cct|Q8KCY5 ppb|B4SGA7
group860: cct|Q8KCY6 ppb|B4SGA8
group861: cct|Q8KCY7 ppb|B4SGK7
group862: cct|Q8KCY8 ppb|B4SGK8
group863: cct|Q8KCZ0 ppb|B4SGK9
group864: cct|Q8KCZ2 ppb|B4SGL0
group865: cct|Q8KCZ4 ppb|B4SGL1
group866: cct|Q8KCZ6 ppb|B4SGL2
group867: cct|Q8KCZ7 ppb|B4SGL3
group868: cct|Q8KCZ8 ppb|B4SGL4
group869: cct|Q8KCZ9 ppb|B4SGL5
group870: cct|Q8KD00 ppb|B4SGL7
group871: cct|Q8KD01 ppb|B4SGL8
group872: cct|Q8KD02 ppb|B4SGL9
group873: cct|Q8KD04 ppb|B4SGM0
group874: cct|Q8KD05 ppb|B4SGM1
group875: cct|Q8KD07 ppb|B4SHA0
group876: cct|Q8KD08 ppb|B4SHA1
group877: cct|Q8KD09 ppb|B4SHA2
group878: cct|Q8KD10 ppb|B4SHA3
group879: cct|Q8KD11 ppb|B4SHA4
group880: cct|Q8KD12 ppb|B4SHA5
group881: cct|Q8KD14 ppb|B4SGK3
group882: cct|Q8KD15 ppb|B4SHA6
group883: cct|Q8KD16 ppb|B4SHA7
group884: cct|Q8KD17 ppb|B4SHA8
group885: cct|Q8KD18 ppb|B4SHA9
group886: cct|Q8KD19 ppb|B4SF63
group887: cct|Q8KD21 ppb|B4S9Z8
group888: cct|Q8KD24 ppb|B4SDU6
group889: cct|Q8KD27 ppb|B4SH99
group890: cct|Q8KD33 ppb|B4SH78
group891: cct|Q8KD34 ppb|B4SH79
group892: cct|Q8KD35 ppb|B4SH80
group893: cct|Q8KD36 ppb|B4SH81
group894: cct|Q8KD38 ppb|B4SAA5
group895: cct|Q8KD42 ppb|B4SAA4
group896: cct|Q8KD43 ppb|B4SA93
group897: cct|Q8KD44 ppb|B4SA92
group898: cct|Q8KD45 ppb|B4SA91
group899: cct|Q8KD46 ppb|B4SA90
group900: cct|Q8KD47 ppb|B4SA89
group901: cct|Q8KD48 ppb|B4SA88
group902: cct|Q8KD49 ppb|B4SA87
group903: cct|Q8KD50 ppb|B4SA86
group904: cct|Q8KD52 ppb|B4SA85
group905: cct|Q8KD55 ppb|B4SA83
group906: cct|Q8KD57 ppb|B4SA81
group907: cct|Q8KD58 ppb|B4SGR2
group908: cct|Q8KD59 ppb|B4SGR3
group909: cct|Q8KD60 ppb|B4SGR5
group910: cct|Q8KD61 ppb|B4SGR6
group911: cct|Q8KD62 ppb|B4SGR7
group912: cct|Q8KD63 ppb|B4SGR8
group913: cct|Q8KD64 ppb|B4SGR9
group914: cct|Q8KD66 ppb|B4SGS0
group915: cct|Q8KD67 ppb|B4SA65
group916: cct|Q8KD69 ppb|B4SA64
group917: cct|Q8KD70 ppb|B4SA63
group918: cct|Q8KD71 ppb|B4SA62
group919: cct|Q8KD72 ppb|B4SBP2
group920: cct|Q8KD73 ppb|B4SA60
group921: cct|Q8KD74 ppb|B4SA59
group922: cct|Q8KD76 ppb|B4SA57
group923: cct|Q8KD77 ppb|B4SA56
group924: cct|Q8KD78 ppb|B4SA55
group925: cct|Q8KD79 ppb|B4SA54
group926: cct|Q8KD80 ppb|B4SA53
group927: cct|Q8KD81 ppb|B4SA52
group928: cct|Q8KD83 ppb|B4SA51
group929: cct|Q8KD84 ppb|B4SA50
group930: cct|Q8KD85 ppb|B4SA49
group931: cct|Q8KD86 ppb|B4SA48
group932: cct|Q8KD87 ppb|B4SA47
group933: cct|Q8KD88 ppb|B4SA46
group934: cct|Q8KD89 ppb|B4SA45
group935: cct|Q8KD90 ppb|B4SA44
group936: cct|Q8KD91 ppb|B4SA43
group937: cct|Q8KD92 ppb|B4SA42
group938: cct|Q8KD98 ppb|B4SA41
group939: cct|Q8KD99 ppb|B4SA40
group940: cct|Q8KDA0 ppb|B4SA39
group941: cct|Q8KDA1 ppb|B4SA38
group942: cct|Q8KDA2 ppb|B4SA37
group943: cct|Q8KDA3 ppb|B4SA36
group944: cct|Q8KDA5 ppb|B4SA35
group945: cct|Q8KDA8 ppb|B4S9R7
group946: cct|Q8KDA9 ppb|B4SF80
group947: cct|Q8KDB0 ppb|B4SG71
group948: cct|Q8KDB1 ppb|B4S9R9
group949: cct|Q8KDB5 ppb|B4SAU3
group950: cct|Q8KDB9 ppb|B4SAU8
group951: cct|Q8KDC0 ppb|B4SAU9
group952: cct|Q8KDC1 ppb|B4SAV0
group953: cct|Q8KDC2 ppb|B4SAV1
group954: cct|Q8KDC3 ppb|B4SAV2
group955: cct|Q8KDC4 ppb|B4SAV3
group956: cct|Q8KDC5 ppb|B4SAV4
group957: cct|Q8KDD2 ppb|B4SE74
group958: cct|Q8KDD3 ppb|B4SDM7
group959: cct|Q8KDD5 ppb|B4SGW5
group960: cct|Q8KDE0 ppb|B4S9U5
group961: cct|Q8KDE1 ppb|B4S9U6
group962: cct|Q8KDE2 ppb|B4S9U7
group963: cct|Q8KDE3 ppb|B4S9V0
group964: cct|Q8KDE6 ppb|B4S9V2
group965: cct|Q8KDE7 ppb|B4S9V3
group966: cct|Q8KDE9 ppb|B4S9V4
group967: cct|Q8KDF0 ppb|B4S9V5
group968: cct|Q8KDF1 ppb|B4S9V6
group969: cct|Q8KDF5 ppb|B4S9V7
group970: cct|Q8KDF8 ppb|B4SFW4
group971: cct|Q8KDF9 ppb|B4SFW5
group972: cct|Q8KDG1 ppb|B4S9V9
group973: cct|Q8KDG2 ppb|B4S9W0
group974: cct|Q8KDG8 ppb|B4SFM5
group975: cct|Q8KDH2 ppb|B4SHB4
group976: cct|Q8KDH3 ppb|B4SHB3
group977: cct|Q8KDH4 ppb|B4SHB2
group978: cct|Q8KDH5 ppb|B4SGI9
group979: cct|Q8KDI0 ppb|B4S9Z3
group980: cct|Q8KDI1 ppb|B4S9Z4
group981: cct|Q8KDI2 ppb|B4S9Z5
group982: cct|Q8KDI3 ppb|B4SB46
group983: cct|Q8KDI5 ppb|B4SH73
group984: cct|Q8KDI6 ppb|B4SAK9
group985: cct|Q8KDI7 ppb|B4SGM5
group986: cct|Q8KDI9 ppb|B4SEY4
group987: cct|Q8KDJ2 ppb|B4SAE1
group988: cct|Q8KDJ5 ppb|B4S9T4
group989: cct|Q8KDJ7 ppb|B4S9T0
group990: cct|Q8KDJ8 ppb|B4S9S9
group991: cct|Q8KDJ9 ppb|B4S9S8
group992: cct|Q8KDK0 ppb|B4S9S7
group993: cct|Q8KDK5 ppb|B4S9S4
group994: cct|Q8KDK6 ppb|B4S9S3
group995: cct|Q8KDK7 ppb|B4S9S2
group996: cct|Q8KDL0 ppb|B4S9S1
group997: cct|Q8KDL1 ppb|B4S9S0
group998: cct|Q8KDL3 ppb|B4SD56
group999: cct|Q8KDM3 ppb|B4SEL5
group1000: cct|Q8KDM5 ppb|B4SEL4
group1001: cct|Q8KDM6 ppb|B4SEL3
group1002: cct|Q8KDM7 ppb|B4SEL2
group1003: cct|Q8KDM8 ppb|B4SEL1
group1004: cct|Q8KDM9 ppb|B4SEL0
group1005: cct|Q8KDN0 ppb|B4SEK9
group1006: cct|Q8KDN4 ppb|B4SC13
group1007: cct|Q8KDN5 ppb|B4SC14
group1008: cct|Q8KDN8 ppb|B4SHD1
group1009: cct|Q8KDP1 ppb|B4SAE2
group1010: cct|Q8KDP2 ppb|B4SF59
group1011: cct|Q8KDP3 ppb|B4SCH1
group1012: cct|Q8KDP9 ppb|B4SHB1
group1013: cct|Q8KDQ2 ppb|B4SGZ0
group1014: cct|Q8KDQ3 ppb|B4SGS4
group1015: cct|Q8KDQ4 ppb|B4SGS3
group1016: cct|Q8KDQ5 ppb|B4SGS2
group1017: cct|Q8KDQ6 ppb|B4SGS1
group1018: cct|Q8KDQ7 ppb|B4SA68
group1019: cct|Q8KDQ8 ppb|B4SA69
group1020: cct|Q8KDR1 ppb|B4SA70
group1021: cct|Q8KDR2 ppb|B4SA71
group1022: cct|Q8KDR3 ppb|B4SHE3
group1023: cct|Q8KDR4 ppb|B4SA72
group1024: cct|Q8KDR6 ppb|B4SA75
group1025: cct|Q8KDR7 ppb|B4SA76
group1026: cct|Q8KDR8 ppb|B4SA77
group1027: cct|Q8KDR9 ppb|B4SA78
group1028: cct|Q8KDS0 ppb|B4SA79
group1029: cct|Q8KDS1 ppb|B4SA80
group1030: cct|Q8KDS2 ppb|B4SGR0
group1031: cct|Q8KDS3 ppb|B4SGQ9
group1032: cct|Q8KDS5 ppb|B4SGQ7
group1033: cct|Q8KDS6 ppb|B4SGQ5
group1034: cct|Q8KDS7 ppb|B4SGQ4
group1035: cct|Q8KDS8 ppb|B4SGQ3
group1036: cct|Q8KDS9 ppb|B4SGQ2
group1037: cct|Q8KDT0 ppb|B4SGQ1
group1038: cct|Q8KDT1 ppb|B4SGQ0
group1039: cct|Q8KDT3 ppb|B4SGP9
group1040: cct|Q8KDT4 ppb|B4SGP8
group1041: cct|Q8KDT5 ppb|B4SGP7
group1042: cct|Q8KDT7 ppb|B4SGP6
group1043: cct|Q8KDT8 ppb|B4SGM2
group1044: cct|Q8KDU1 ppb|B4SH77
group1045: cct|Q8KDU2 ppb|B4SH72
group1046: cct|Q8KDU3 ppb|B4SH71
group1047: cct|Q8KDU4 ppb|B4SHE0
group1048: cct|Q8KDU5 ppb|B4SHD8
group1049: cct|Q8KDU6 ppb|B4SH93
group1050: cct|Q8KDU7 ppb|B4SG63
group1051: cct|Q8KDU8 ppb|B4SH92
group1052: cct|Q8KDU9 ppb|B4SH91
group1053: cct|Q8KDV0 ppb|B4SH68
group1054: cct|Q8KDV1 ppb|B4SH67
group1055: cct|Q8KDV2 ppb|B4SH66
group1056: cct|Q8KDV3 ppb|B4SH65
group1057: cct|Q8KDV4 ppb|B4SH64
group1058: cct|Q8KDV5 ppb|B4SH63
group1059: cct|Q8KDV6 ppb|B4SH62
group1060: cct|Q8KDV7 ppb|B4SH61
group1061: cct|Q8KDV9 ppb|B4SH60
group1062: cct|Q8KDW0 ppb|B4SGT9
group1063: cct|Q8KDW1 ppb|B4SGT8
group1064: cct|Q8KDW3 ppb|B4SGT6
group1065: cct|Q8KDW4 ppb|B4SGS5
group1066: cct|Q8KDW5 ppb|B4SBD9
group1067: cct|Q8KDW7 ppb|B4SFH9
group1068: cct|Q8KDX0 ppb|B4SDL3
group1069: cct|Q8KDX1 ppb|B4SAG1
group1070: cct|Q8KDX2 ppb|B4SAA6
group1071: cct|Q8KDX4 ppb|B4SAV9
group1072: cct|Q8KDX5 ppb|B4SAW2
group1073: cct|Q8KDX6 ppb|B4SBF5
group1074: cct|Q8KDX7 ppb|B4SAW3
group1075: cct|Q8KDX8 ppb|B4SAW4
group1076: cct|Q8KDY3 ppb|B4SG98
group1077: cct|Q8KDY6 ppb|B4SG96
group1078: cct|Q8KDY7 ppb|B4SG95
group1079: cct|Q8KDZ1 ppb|B4SAW7
group1080: cct|Q8KDZ4 ppb|B4SAW8
group1081: cct|Q8KDZ5 ppb|B4SAW9
group1082: cct|Q8KDZ6 ppb|B4SAX0
group1083: cct|Q8KDZ7 ppb|B4SAX1
group1084: cct|Q8KDZ9 ppb|B4SBF4
group1085: cct|Q8KE01 ppb|B4SBF3
group1086: cct|Q8KE02 ppb|B4SAX8
group1087: cct|Q8KE04 ppb|B4SHE1
group1088: cct|Q8KE05 ppb|B4SAX4
group1089: cct|Q8KE09 ppb|B4SAY8
group1090: cct|Q8KE10 ppb|B4SAY9
group1091: cct|Q8KE14 ppb|B4SB16
group1092: cct|Q8KE20 ppb|B4SAM0
group1093: cct|Q8KE23 ppb|B4SAM2
group1094: cct|Q8KE24 ppb|B4SAM3
group1095: cct|Q8KE25 ppb|B4SAM4
group1096: cct|Q8KE26 ppb|B4SAM5
group1097: cct|Q8KE27 ppb|B4SAM7
group1098: cct|Q8KE28 ppb|B4SAM8
group1099: cct|Q8KE30 ppb|B4SAM9
group1100: cct|Q8KE31 ppb|B4SEA2
group1101: cct|Q8KE32 ppb|B4SEA3
group1102: cct|Q8KE33 ppb|B4SEA4
group1103: cct|Q8KE35 ppb|B4SE91
group1104: cct|Q8KE36 ppb|B4SE92
group1105: cct|Q8KE37 ppb|B4SE93
group1106: cct|Q8KE39 ppb|B4SE96
group1107: cct|Q8KE43 ppb|B4SEA0
group1108: cct|Q8KE45 ppb|B4SAN0
group1109: cct|Q8KE47 ppb|B4SEA1
group1110: cct|Q8KE48 ppb|B4SAA7
group1111: cct|Q8KE49 ppb|B4SAA9
group1112: cct|Q8KE50 ppb|B4SAB0
group1113: cct|Q8KE51 ppb|B4SBP7
group1114: cct|Q8KE52 ppb|B4SAB3
group1115: cct|Q8KE54 ppb|B4SAB4
group1116: cct|Q8KE56 ppb|B4SAC6
group1117: cct|Q8KE57 ppb|B4SAC7
group1118: cct|Q8KE59 ppb|B4SAC9
group1119: cct|Q8KE60 ppb|B4SAD0
group1120: cct|Q8KE61 ppb|B4SAD1
group1121: cct|Q8KE65 ppb|B4SAD2
group1122: cct|Q8KE66 ppb|B4SAD3
group1123: cct|Q8KE67 ppb|B4SAD5
group1124: cct|Q8KE68 ppb|B4SAD6
group1125: cct|Q8KE69 ppb|B4SF54
group1126: cct|Q8KE70 ppb|B4SF55
group1127: cct|Q8KE72 ppb|B4SAD7
group1128: cct|Q8KE75 ppb|B4SAD8
group1129: cct|Q8KE76 ppb|B4SAE7
group1130: cct|Q8KE81 ppb|B4SFA9
group1131: cct|Q8KE83 ppb|B4SGN8
group1132: cct|Q8KE84 ppb|B4SGN7
group1133: cct|Q8KE85 ppb|B4SGN6
group1134: cct|Q8KE86 ppb|B4SGN5
group1135: cct|Q8KE87 ppb|B4SGN4
group1136: cct|Q8KE88 ppb|B4SGN2
group1137: cct|Q8KE89 ppb|B4SGN1
group1138: cct|Q8KE91 ppb|B4SGM8
group1139: cct|Q8KE92 ppb|B4SGM7
group1140: cct|Q8KE93 ppb|B4SGM6
group1141: cct|Q8KE95 ppb|B4SFW1
group1142: cct|Q8KEA3 ppb|B4SAG0
group1143: cct|Q8KEA4 ppb|B4SBM6
group1144: cct|Q8KEA7 ppb|B4SBX7
group1145: cct|Q8KEA8 ppb|B4SBX8
group1146: cct|Q8KEA9 ppb|B4SBX9
group1147: cct|Q8KEB1 ppb|B4SBY0
group1148: cct|Q8KEB2 ppb|B4SBY1
group1149: cct|Q8KEB3 ppb|B4SBY3
group1150: cct|Q8KEB4 ppb|B4SBY4
group1151: cct|Q8KEB5 ppb|B4SBY5
group1152: cct|Q8KEB6 ppb|B4SBY6
group1153: cct|Q8KEB7 ppb|B4SBY7
group1154: cct|Q8KEB8 ppb|B4SBY8
group1155: cct|Q8KEB9 ppb|B4SBY9
group1156: cct|Q8KEC0 ppb|B4SBZ0
group1157: cct|Q8KEC1 ppb|B4SBZ1
group1158: cct|Q8KEC2 ppb|B4SBZ2
group1159: cct|Q8KEC3 ppb|B4SBZ3
group1160: cct|Q8KEC4 ppb|B4SBZ4
group1161: cct|Q8KEC5 ppb|B4SBZ5
group1162: cct|Q8KEC6 ppb|B4SBZ6
group1163: cct|Q8KEC7 ppb|B4SBZ7
group1164: cct|Q8KEC9 ppb|B4SBZ8
group1165: cct|Q8KED0 ppb|B4SBZ9
group1166: cct|Q8KED1 ppb|B4SC04
group1167: cct|Q8KED2 ppb|B4SC05
group1168: cct|Q8KED3 ppb|B4SC06
group1169: cct|Q8KED4 ppb|B4SC07
group1170: cct|Q8KED5 ppb|B4SC08
group1171: cct|Q8KEE1 ppb|B4SC09
group1172: cct|Q8KEE2 ppb|B4SC10
group1173: cct|Q8KEE3 ppb|B4SC11
group1174: cct|Q8KEE4 ppb|B4SC12
group1175: cct|Q8KEE5 ppb|B4SC17
group1176: cct|Q8KEE9 ppb|B4SC18
group1177: cct|Q8KEF2 ppb|B4SD33
group1178: cct|Q8KEF3 ppb|B4SD34
group1179: cct|Q8KEF4 ppb|B4SD35
group1180: cct|Q8KEF5 ppb|B4SD36
group1181: cct|Q8KEF7 ppb|B4SD37
group1182: cct|Q8KEF8 ppb|B4SD38
group1183: cct|Q8KEF9 ppb|B4SD39
group1184: cct|Q8KEG0 ppb|B4SD40
group1185: cct|Q8KEG2 ppb|B4SD41
group1186: cct|Q8KEG7 ppb|B4SD42
group1187: cct|Q8KEG8 ppb|B4SD43
group1188: cct|Q8KEH0 ppb|B4SGR4
group1189: cct|Q8KEH1 ppb|B4SD44
group1190: cct|Q8KEH2 ppb|B4SD45
group1191: cct|Q8KEH3 ppb|B4SD46
group1192: cct|Q8KEH5 ppb|B4SD51
group1193: cct|Q8KEH8 ppb|B4SDF5
group1194: cct|Q8KEH9 ppb|B4SD52
group1195: cct|Q8KEI0 ppb|B4SD54
group1196: cct|Q8KEI2 ppb|B4SD55
group1197: cct|Q8KEI5 ppb|B4SD57
group1198: cct|Q8KEI8 ppb|B4SCK8
group1199: cct|Q8KEJ0 ppb|B4SCK9
group1200: cct|Q8KEJ1 ppb|B4SCL0
group1201: cct|Q8KEJ2 ppb|B4SCL1
group1202: cct|Q8KEJ3 ppb|B4SCL2
group1203: cct|Q8KEJ9 ppb|B4SB79
group1204: cct|Q8KEK9 ppb|B4SGS8
group1205: cct|Q8KEL2 ppb|B4SDR8
group1206: cct|Q8KEM4 ppb|B4SD86
group1207: cct|Q8KEM5 ppb|B4SD87
group1208: cct|Q8KEM7 ppb|B4SD88
group1209: cct|Q8KEM9 ppb|B4SAZ2
group1210: cct|Q8KEN1 ppb|B4SAZ1
group1211: cct|Q8KEN2 ppb|B4SD90
group1212: cct|Q8KEN4 ppb|B4SD91
group1213: cct|Q8KEN5 ppb|B4SD92
group1214: cct|Q8KEN6 ppb|B4SD94
group1215: cct|Q8KEN7 ppb|B4SD95
group1216: cct|Q8KEN8 ppb|B4SD96
group1217: cct|Q8KEN9 ppb|B4SD97
group1218: cct|Q8KEP0 ppb|B4SD98
group1219: cct|Q8KEP2 ppb|B4SD99
group1220: cct|Q8KEP3 ppb|B4SDA0
group1221: cct|Q8KEP5 ppb|B4SDA1
group1222: cct|Q8KEP6 ppb|B4SDA2
group1223: cct|Q8KEP8 ppb|B4SDA3
group1224: cct|Q8KEQ0 ppb|B4SDA5
group1225: cct|Q8KEQ1 ppb|B4SDA6
group1226: cct|Q8KEQ2 ppb|B4SDA7
group1227: cct|Q8KEQ3 ppb|B4SDJ9
group1228: cct|Q8KEQ4 ppb|B4SDK0
group1229: cct|Q8KER0 ppb|B4SDI6
group1230: cct|Q8KER2 ppb|B4SDI7
group1231: cct|Q8KER4 ppb|B4SDK2
group1232: cct|Q8KER5 ppb|B4SDK3
group1233: cct|Q8KER6 ppb|B4SDK6
group1234: cct|Q8KER7 ppb|B4SDK7
group1235: cct|Q8KER8 ppb|B4SDL0
group1236: cct|Q8KER9 ppb|B4SDL1
group1237: cct|Q8KES0 ppb|B4SDL2
group1238: cct|Q8KES1 ppb|B4SF75
group1239: cct|Q8KES2 ppb|B4SF74
group1240: cct|Q8KES3 ppb|B4SF73
group1241: cct|Q8KES5 ppb|B4SF72
group1242: cct|Q8KES6 ppb|B4SF71
group1243: cct|Q8KES7 ppb|B4SF70
group1244: cct|Q8KES8 ppb|B4SF69
group1245: cct|Q8KES9 ppb|B4SF68
group1246: cct|Q8KET0 ppb|B4SF67
group1247: cct|Q8KET2 ppb|B4SA15
group1248: cct|Q8KET3 ppb|B4SF66
group1249: cct|Q8KET4 ppb|B4SF65
group1250: cct|Q8KET5 ppb|B4SF64
group1251: cct|Q8KET9 ppb|B4SF62
group1252: cct|Q8KEU0 ppb|B4SF49
group1253: cct|Q8KEU1 ppb|B4SF48
group1254: cct|Q8KEU2 ppb|B4SF47
group1255: cct|Q8KEU8 ppb|B4SFW7
group1256: cct|Q8KEU9 ppb|B4SB82
group1257: cct|Q8KEV0 ppb|B4SEU1
group1258: cct|Q8KEV4 ppb|B4SF17
group1259: cct|Q8KEW0 ppb|B4SF11
group1260: cct|Q8KEW1 ppb|B4SF10
group1261: cct|Q8KEW2 ppb|B4SF09
group1262: cct|Q8KEW3 ppb|B4SF08
group1263: cct|Q8KEW4 ppb|B4SF07
group1264: cct|Q8KEW5 ppb|B4SF06
group1265: cct|Q8KEW6 ppb|B4SF05
group1266: cct|Q8KEW7 ppb|B4SF04
group1267: cct|Q8KEW8 ppb|B4SF03
group1268: cct|Q8KEW9 ppb|B4SF02
group1269: cct|Q8KEX1 ppb|B4SEZ9
group1270: cct|Q8KEX2 ppb|B4SEZ8
group1271: cct|Q8KEX3 ppb|B4SEZ7
group1272: cct|Q8KEX4 ppb|B4SEZ6
group1273: cct|Q8KEX7 ppb|B4SEZ5
group1274: cct|Q8KEY4 ppb|B4SEY8
group1275: cct|Q8KEY5 ppb|B4SEY9
group1276: cct|Q8KEY6 ppb|B4SEZ0
group1277: cct|Q8KEY7 ppb|B4SEZ1
group1278: cct|Q8KEY9 ppb|B4SEZ2
group1279: cct|Q8KEZ1 ppb|B4SH04
group1280: cct|Q8KEZ4 ppb|B4SEY7
group1281: cct|Q8KEZ6 ppb|B4SEY3
group1282: cct|Q8KEZ7 ppb|B4SEN7
group1283: cct|Q8KEZ8 ppb|B4SEN6
group1284: cct|Q8KF00 ppb|B4SEN5
group1285: cct|Q8KF02 ppb|B4SEN1
group1286: cct|Q8KF03 ppb|B4SEN0
group1287: cct|Q8KF04 ppb|B4SEM9
group1288: cct|Q8KF07 ppb|B4SEM7
group1289: cct|Q8KF08 ppb|B4SEM6
group1290: cct|Q8KF09 ppb|B4SEM5
group1291: cct|Q8KF11 ppb|B4SEM4
group1292: cct|Q8KF20 ppb|B4SC23
group1293: cct|Q8KF21 ppb|B4SC24
group1294: cct|Q8KF23 ppb|B4SC27
group1295: cct|Q8KF36 ppb|B4SHD2
group1296: cct|Q8KF37 ppb|B4SHD3
group1297: cct|Q8KF38 ppb|B4SHD4
group1298: cct|Q8KF39 ppb|B4SHD5
group1299: cct|Q8KF45 ppb|B4SA66
group1300: cct|Q8KF49 ppb|B4SEV5
group1301: cct|Q8KF52 ppb|B4SCZ0
group1302: cct|Q8KF53 ppb|B4SCY9
group1303: cct|Q8KF55 ppb|B4SCY8
group1304: cct|Q8KF56 ppb|B4SCY7
group1305: cct|Q8KF58 ppb|B4SCY6
group1306: cct|Q8KF59 ppb|B4SCY5
group1307: cct|Q8KF62 ppb|B4SCY4
group1308: cct|Q8KF63 ppb|B4SEZ4
group1309: cct|Q8KF64 ppb|B4SET1
group1310: cct|Q8KF67 ppb|B4SCX9
group1311: cct|Q8KF68 ppb|B4SCX8
group1312: cct|Q8KF69 ppb|B4SCX7
group1313: cct|Q8KF74 ppb|B4SCX5
group1314: cct|Q8KF76 ppb|B4SCX3
group1315: cct|Q8KF78 ppb|B4SCW8
group1316: cct|Q8KF79 ppb|B4SCW6
group1317: cct|Q8KF80 ppb|B4SCW5
group1318: cct|Q8KF91 ppb|B4SEK4
group1319: cct|Q8KF92 ppb|B4SEK3
group1320: cct|Q8KF93 ppb|B4SEK2
group1321: cct|Q8KF94 ppb|B4SEK1
group1322: cct|Q8KF96 ppb|B4SEJ9
group1323: cct|Q8KF97 ppb|B4SEJ8
group1324: cct|Q8KF98 ppb|B4SEJ7
group1325: cct|Q8KFC3 ppb|B4SEI4
group1326: cct|Q8KFC4 ppb|B4SEI3
group1327: cct|Q8KFC5 ppb|B4SEI2
group1328: cct|Q8KFC6 ppb|B4SEI1
group1329: cct|Q8KFC8 ppb|B4SEI0
group1330: cct|Q8KFC9 ppb|B4SEH9
group1331: cct|Q8KFD0 ppb|B4SEH8
group1332: cct|Q8KFD6 ppb|B4SCY2
group1333: cct|Q8KFE4 ppb|B4SBL2
group1334: cct|Q8KFE6 ppb|B4SEH7
group1335: cct|Q8KFE7 ppb|B4SEH6
group1336: cct|Q8KFE9 ppb|B4SEH0
group1337: cct|Q8KFF0 ppb|B4SEG9
group1338: cct|Q8KFF1 ppb|B4SEG8
group1339: cct|Q8KFF2 ppb|B4SEG4
group1340: cct|Q8KFF3 ppb|B4SEG3
group1341: cct|Q8KFF4 ppb|B4SEG2
group1342: cct|Q8KFF5 ppb|B4SE44
group1343: cct|Q8KFF6 ppb|B4SE43
group1344: cct|Q8KFF7 ppb|B4SE42
group1345: cct|Q8KFF8 ppb|B4SE41
group1346: cct|Q8KFF9 ppb|B4SE40
group1347: cct|Q8KFG0 ppb|B4SE37
group1348: cct|Q8KFG2 ppb|B4SDN1
group1349: cct|Q8KFG3 ppb|B4SDN2
group1350: cct|Q8KFG4 ppb|B4SDN3
group1351: cct|Q8KFG5 ppb|B4SDN4
group1352: cct|Q8KFG6 ppb|B4SDN6
group1353: cct|Q8KFG8 ppb|B4SDN7
group1354: cct|Q8KFG9 ppb|B4SDN8
group1355: cct|Q8KFH4 ppb|B4SDP0
group1356: cct|Q8KFH5 ppb|B4SDP2
group1357: cct|Q8KFH6 ppb|B4SDP3
group1358: cct|Q8KFH8 ppb|B4SDP4
group1359: cct|Q8KFI0 ppb|B4SDP5
group1360: cct|Q8KFI1 ppb|B4SDP6
group1361: cct|Q8KFI2 ppb|B4SDP7
group1362: cct|Q8KFI3 ppb|B4SDP8
group1363: cct|Q8KFI4 ppb|B4SAU0
group1364: cct|Q8KFI6 ppb|B4SDP9
group1365: cct|Q8KFI7 ppb|B4SDQ0
group1366: cct|Q8KFI9 ppb|B4SDQ1
group1367: cct|Q8KFJ0 ppb|B4SDQ2
group1368: cct|Q8KFJ1 ppb|B4SDQ3
group1369: cct|Q8KFJ2 ppb|B4SDQ4
group1370: cct|Q8KFJ3 ppb|B4S9T7
group1371: cct|Q8KFJ5 ppb|B4SDS5
group1372: cct|Q8KFJ6 ppb|B4SDS6
group1373: cct|Q8KFJ7 ppb|B4SDS7
group1374: cct|Q8KFJ8 ppb|B4SDS8
group1375: cct|Q8KFJ9 ppb|B4SDS9
group1376: cct|Q8KFK0 ppb|B4SDT0
group1377: cct|Q8KFK1 ppb|B4SDT1
group1378: cct|Q8KFK2 ppb|B4SDT2
group1379: cct|Q8KFK3 ppb|B4SDT3
group1380: cct|Q8KFK4 ppb|B4SDT4
group1381: cct|Q8KFK6 ppb|B4SDT6
group1382: cct|Q8KFK7 ppb|B4SE55
group1383: cct|Q8KFK8 ppb|B4SE56
group1384: cct|Q8KFK9 ppb|B4SE57
group1385: cct|Q8KFL0 ppb|B4SE58
group1386: cct|Q8KFL1 ppb|B4SE59
group1387: cct|Q8KFL2 ppb|B4SE60
group1388: cct|Q8KFL3 ppb|B4SE61
group1389: cct|Q8KFL4 ppb|B4SE62
group1390: cct|Q8KFL5 ppb|B4SE63
group1391: cct|Q8KFL6 ppb|B4SE64
group1392: cct|Q8KFL7 ppb|B4SE65
group1393: cct|Q8KFL8 ppb|B4SE67
group1394: cct|Q8KFL9 ppb|B4SE68
group1395: cct|Q8KFM0 ppb|B4SE75
group1396: cct|Q8KFM1 ppb|B4SE76
group1397: cct|Q8KFM2 ppb|B4SCW0
group1398: cct|Q8KFM6 ppb|B4SCV4
group1399: cct|Q8KFM8 ppb|B4SB51
group1400: cct|Q8KFM9 ppb|B4SCV2
group1401: cct|Q8KFN1 ppb|B4SCV0
group1402: cct|Q8KFN2 ppb|B4SCU9
group1403: cct|Q8KFN3 ppb|B4SCU8
group1404: cct|Q8KFN4 ppb|B4SCU4
group1405: cct|Q8KFN6 ppb|B4SCU3
group1406: cct|Q8KFN7 ppb|B4SCU2
group1407: cct|Q8KFN8 ppb|B4SCU1
group1408: cct|Q8KFN9 ppb|B4SCU0
group1409: cct|Q8KFP0 ppb|B4SCT9
group1410: cct|Q8KFP1 ppb|B4SCT6
group1411: cct|Q8KFP2 ppb|B4SCT5
group1412: cct|Q8KFP3 ppb|B4SCT4
group1413: cct|Q8KFP4 ppb|B4SCT3
group1414: cct|Q8KFP5 ppb|B4SCT2
group1415: cct|Q8KFP6 ppb|B4SCT1
group1416: cct|Q8KFP7 ppb|B4SHC1
group1417: cct|Q8KFP9 ppb|B4SCT0
group1418: cct|Q8KFQ0 ppb|B4SCS9
group1419: cct|Q8KFQ2 ppb|B4SCS8
group1420: cct|Q8KFQ3 ppb|B4SCS7
group1421: cct|Q8KFQ4 ppb|B4SCS6
group1422: cct|Q8KFQ5 ppb|B4SCS5
group1423: cct|Q8KFQ6 ppb|B4SCS4
group1424: cct|Q8KFQ7 ppb|B4SCS3
group1425: cct|Q8KFQ8 ppb|B4SCR9
group1426: cct|Q8KFQ9 ppb|B4SCR8
group1427: cct|Q8KFR0 ppb|B4SCR7
group1428: cct|Q8KFR1 ppb|B4SCH0
group1429: cct|Q8KFR2 ppb|B4SCG9
group1430: cct|Q8KFR3 ppb|B4SCG8
group1431: cct|Q8KFR4 ppb|B4SCG7
group1432: cct|Q8KFR5 ppb|B4SCG2
group1433: cct|Q8KFR6 ppb|B4SCG1
group1434: cct|Q8KFR7 ppb|B4SCG0
group1435: cct|Q8KFR8 ppb|B4SCF8
group1436: cct|Q8KFR9 ppb|B4SCF7
group1437: cct|Q8KFS0 ppb|B4SCF6
group1438: cct|Q8KFS1 ppb|B4SCF5
group1439: cct|Q8KFS2 ppb|B4SA18
group1440: cct|Q8KFS3 ppb|B4SCF4
group1441: cct|Q8KFS4 ppb|B4SCF3
group1442: cct|Q8KFS5 ppb|B4SCF2
group1443: cct|Q8KFS6 ppb|B4SCF1
group1444: cct|Q8KFS7 ppb|B4SCF0
group1445: cct|Q8KFS9 ppb|B4SCE9
group1446: cct|Q8KFT0 ppb|B4SCE8
group1447: cct|Q8KFT1 ppb|B4SCE7
group1448: cct|Q8KFT2 ppb|B4SCE6
group1449: cct|Q8KFT3 ppb|B4SCE5
group1450: cct|Q8KFT5 ppb|B4SCE3
group1451: cct|Q8KFT6 ppb|B4SCE2
group1452: cct|Q8KFT7 ppb|B4SCE1
group1453: cct|Q8KFT9 ppb|B4SCE0
group1454: cct|Q8KFU0 ppb|B4SCD9
group1455: cct|Q8KFU2 ppb|B4SB35
group1456: cct|Q8KFU4 ppb|B4SDI4
group1457: cct|Q8KFU5 ppb|B4SCD8
group1458: cct|Q8KFU7 ppb|B4SCD6
group1459: cct|Q8KFV0 ppb|B4SCD5
group1460: cct|Q8KFV1 ppb|B4SCD4
group1461: cct|Q8KFV2 ppb|B4SCD3
group1462: cct|Q8KFV4 ppb|B4SCD2
group1463: cct|Q8KFV5 ppb|B4SCD1
group1464: cct|Q8KFV9 ppb|B4SFT5
group1465: cct|Q8KFW1 ppb|B4SFT6
group1466: cct|Q8KFW2 ppb|B4SFT7
group1467: cct|Q8KFW3 ppb|B4SFT8
group1468: cct|Q8KFW4 ppb|B4SFT9
group1469: cct|Q8KFW5 ppb|B4SFU0
group1470: cct|Q8KFW6 ppb|B4SFU1
group1471: cct|Q8KFW7 ppb|B4SFU2
group1472: cct|Q8KFW8 ppb|B4SFU3
group1473: cct|Q8KFW9 ppb|B4SFU4
group1474: cct|Q8KFX0 ppb|B4SFU5
group1475: cct|Q8KFX1 ppb|B4SFU6
group1476: cct|Q8KFX6 ppb|B4SFM3
group1477: cct|Q8KFX8 ppb|B4SFU9
group1478: cct|Q8KFX9 ppb|B4SFV1
group1479: cct|Q8KFY0 ppb|B4SFV2
group1480: cct|Q8KFY1 ppb|B4SFV8
group1481: cct|Q8KFY4 ppb|B4SFV9
group1482: cct|Q8KFY5 ppb|B4SFW0
group1483: cct|Q8KFY8 ppb|B4SFX1
group1484: cct|Q8KFY9 ppb|B4SFX2
group1485: cct|Q8KFZ0 ppb|B4SFX3
group1486: cct|Q8KFZ2 ppb|B4SFX4
group1487: cct|Q8KFZ3 ppb|B4SFX5
group1488: cct|Q8KFZ4 ppb|B4SFX6
group1489: cct|Q8KFZ5 ppb|B4SFX7
group1490: cct|Q8KFZ7 ppb|B4SFZ6
group1491: cct|Q8KG02 ppb|B4SFZ7
group1492: cct|Q8KG03 ppb|B4SFZ8
group1493: cct|Q8KG04 ppb|B4SG00
group1494: cct|Q8KG06 ppb|B4SG01
group1495: cct|Q8KG07 ppb|B4SG02
group1496: cct|Q8KG08 ppb|B4SG03
group1497: cct|Q8KG09 ppb|B4SG04
group1498: cct|Q8KG10 ppb|B4SG05
group1499: cct|Q8KG11 ppb|B4SG07
group1500: cct|Q8KG12 ppb|B4SG08
group1501: cct|Q8KG13 ppb|B4SG09
group1502: cct|Q8KG14 ppb|B4SG10
group1503: cct|Q8KG15 ppb|B4SG11
group1504: cct|Q8KG16 ppb|B4SG12
group1505: cct|Q8KG17 ppb|B4SG13
group1506: cct|Q8KG18 ppb|B4SG14
group1507: cct|Q8KG19 ppb|B4SG15
group1508: cct|Q8KG20 ppb|B4SG16
group1509: cct|Q8KG21 ppb|B4SG17
group1510: cct|Q8KG22 ppb|B4SGA9
group1511: cct|Q8KG23 ppb|B4SGB0
group1512: cct|Q8KG24 ppb|B4SGB1
group1513: cct|Q8KG25 ppb|B4SGB2
group1514: cct|Q8KG26 ppb|B4SGB3
group1515: cct|Q8KG27 ppb|B4SAT3
group1516: cct|Q8KG28 ppb|B4SAT2
group1517: cct|Q8KG29 ppb|B4SAS8
group1518: cct|Q8KG30 ppb|B4SAS7
group1519: cct|Q8KG31 ppb|B4SAS6
group1520: cct|Q8KG34 ppb|B4SAS4
group1521: cct|Q8KG35 ppb|B4SAS3
group1522: cct|Q8KG37 ppb|B4SAS1
group1523: cct|Q8KG38 ppb|B4SAS0
group1524: cct|Q8KG39 ppb|B4SAR9
group1525: cct|Q8KG42 ppb|B4SF60
group1526: cct|Q8KG43 ppb|B4SAR7
group1527: cct|Q8KG44 ppb|B4SAR6
group1528: cct|Q8KG45 ppb|B4SAR5
group1529: cct|Q8KG46 ppb|B4SAR4
group1530: cct|Q8KG50 ppb|B4SHE5
group1531: cct|Q8KG51 ppb|B4SHE4
group1532: cct|Q8KG54 ppb|B4SAR2
group1533: cct|Q8KG55 ppb|B4SAR1
group1534: cct|Q8KG56 ppb|B4SAR0
group1535: cct|Q8KG57 ppb|B4SAQ6
group1536: cct|Q8KG58 ppb|B4SAQ5
group1537: cct|Q8KG60 ppb|B4SAQ4
group1538: cct|Q8KG61 ppb|B4SAQ3
group1539: cct|Q8KG62 ppb|B4SAQ2
group1540: cct|Q8KG63 ppb|B4SAQ1
group1541: cct|Q8KG64 ppb|B4SAQ0
group1542: cct|Q8KG65 ppb|B4SG72
group1543: cct|Q8KG66 ppb|B4SAP4
group1544: cct|Q8KG68 ppb|B4SGY3
group1545: cct|Q8KG69 ppb|B4SGY2
group1546: cct|Q8KG70 ppb|B4SGY1
group1547: cct|Q8KG71 ppb|B4SGY0
group1548: cct|Q8KG73 ppb|B4SGX9
group1549: cct|Q8KG74 ppb|B4SGX8
group1550: cct|Q8KG75 ppb|B4SGX7
group1551: cct|Q8KG76 ppb|B4SGX6
group1552: cct|Q8KG77 ppb|B4SGX5
group1553: cct|Q8KG78 ppb|B4SGX4
group1554: cct|Q8KG79 ppb|B4SGX3
group1555: cct|Q8KG80 ppb|B4SGX2
group1556: cct|Q8KG81 ppb|B4SGX1
group1557: cct|Q8KG82 ppb|B4SGX0
group1558: cct|Q8KG83 ppb|B4SGW9
group1559: cct|Q8KG84 ppb|B4SGW8
group1560: cct|Q8KG85 ppb|B4SGW7
group1561: cct|Q8KG86 ppb|B4SGW6
group1562: cct|Q8KG87 ppb|B4SBC4
group1563: cct|Q8KG88 ppb|B4SBC5
group1564: cct|Q8KG89 ppb|B4SBC6
group1565: cct|Q8KG90 ppb|B4SBC7
group1566: cct|Q8KG91 ppb|B4SBC8
group1567: cct|Q8KG93 ppb|B4SBC9
group1568: cct|Q8KG95 ppb|B4SBD0
group1569: cct|Q8KG97 ppb|B4SBM8
group1570: cct|Q8KG98 ppb|B4SBM9
group1571: cct|Q8KGA2 ppb|B4SBN0
group1572: cct|Q8KGA3 ppb|B4SBN1
group1573: cct|Q8KGA4 ppb|B4SBN2
group1574: cct|Q8KGA5 ppb|B4SBN4
group1575: cct|Q8KGA6 ppb|B4SBN5
group1576: cct|Q8KGA7 ppb|B4SBN6
group1577: cct|Q8KGA8 ppb|B4SHE2
group1578: cct|Q8KGB0 ppb|B4SH03
group1579: cct|Q8KGB1 ppb|B4SH02
group1580: cct|Q8KGB2 ppb|B4SH01
group1581: cct|Q8KGB3 ppb|B4SH00
group1582: cct|Q8KGB4 ppb|B4SGZ9
group1583: cct|Q8KGB5 ppb|B4SGZ8
group1584: cct|Q8KGB6 ppb|B4SGZ7
group1585: cct|Q8KGB7 ppb|B4SGZ6
group1586: cct|Q8KGB8 ppb|B4SGZ5
group1587: cct|Q8KGB9 ppb|B4SGZ4
group1588: cct|Q8KGC0 ppb|B4SGZ3
group1589: cct|Q8KGC1 ppb|B4SGZ2
group1590: cct|Q8KGC2 ppb|B4SGZ1
group1591: cct|Q8KGC3 ppb|B4SG82
group1592: cct|Q8KGC5 ppb|B4SHF2
group1593: cct|Q8KGC6 ppb|B4SHF1
group1594: cct|Q8KGC7 ppb|B4SHF0
group1595: cct|Q8KGC8 ppb|B4SHE9
group1596: cct|Q8KGC9 ppb|B4SHE8
group1597: cct|Q8KGD1 ppb|B4SHE7
group1598: cct|Q8KGD2 ppb|B4SHE6
group1599: cct|Q8KGD3 ppb|B4SH50
group1600: cct|Q8KGD4 ppb|B4SH49
group1601: cct|Q8KGD5 ppb|B4SH48
group1602: cct|Q8KGD6 ppb|B4SH47
group1603: cct|Q8KGD7 ppb|B4SH46
group1604: cct|Q8KGD8 ppb|B4SH45
group1605: cct|Q8KGD9 ppb|B4SH44
group1606: cct|Q8KGE2 ppb|B4SH43
group1607: cct|Q8KGE4 ppb|B4SE66
group1608: cct|Q8KGE5 ppb|B4SH42
group1609: cct|Q8KGE7 ppb|B4SH40
group1610: cct|Q8KGE8 ppb|B4SH39
group1611: cct|Q8KGE9 ppb|B4SH38
group1612: cct|Q8KGF0 ppb|B4SH37
group1613: cct|Q8KGF1 ppb|B4SH36
group1614: cct|Q8KGF2 ppb|B4SH35
group1615: cct|Q8KGF3 ppb|B4SH34
group1616: cct|Q8KGF4 ppb|B4SH33
group1617: cct|Q8KGF5 ppb|B4SH32
group1618: cct|Q8KGF7 ppb|B4SH31
group1619: cct|Q8KGF8 ppb|B4SH30
group1620: cct|Q8KGF9 ppb|B4SHF9
group1621: cct|Q8KGG0 ppb|B4SHG8
group1622: cct|Q8KGG1 ppb|B4SHG9
group1623: cct|Q8KGG2 ppb|B4SHH0
group1624: cct|Q8KGG3 ppb|B4SHH1
group1625: cct|Q8KGG4 ppb|B4SHH2
group1626: cct|Q8KGG5 ppb|B4SHH3
group1627: cct|Q8KGG6 ppb|B4SA94
group1628: cct|Q8KGG7 ppb|B4SA95
group1629: cct|Q93ST4 ppb|B4SFI3
group1630: cct|Q93SU4 ppb|B4SE07
group1631: cct|Q93SU8 ppb|B4SE11
group1632: cct|Q93SW0 ppb|B4SBH3
group1633: cct|Q93SW1 ppb|B4SBH4
group1634: cct|Q9F714 ppb|B4SC79
group1635: cct|Q9F715 ppb|B4SC78
group1636: cct|Q9F716 ppb|B4SC77
group1637: cct|Q9F719 ppb|B4SDY9
group1638: cct|Q9F721 ppb|B4SCV9
group1639: cct|Q9F722 ppb|B4SCV8
group1640: cct|Q9F723 ppb|B4SCV7
group1641: cct|Q9F724 ppb|B4SCV6
