# Supplementary material for: A comparison of the protein-coding genomes of two green sulphur bacteria, Chlorobium tepidum TLS and Pelodictyon phaeoclathratiforme BU-1
Source: BMC Res Notes. 2015 Oct 14;8:565. doi: 10.1186/s13104-015-1535-8 (PMC4606965; doi:10.1186/s13104-015-1535-8)
Supplement: Supplementary file 6 — 10.1186/s13104-015-1535-8 ensembl_groups.txt. Predicted protein families (groups) output by OrthoMCL for C. tepidum TLS and P. phaeoclathratiforme BU-1 Ensembl Genomes protein sets. [file 13104_2015_1535_MOESM6_ESM.txt]

group1: ppb|chromosome:GCA_000020645.1:Chromosome:1439539:1441083:1 ppb|chromosome:GCA_000020645.1:Chromosome:1989832:1990425:1 ppb|chromosome:GCA_000020645.1:Chromosome:232008:232520:1 ppb|chromosome:GCA_000020645.1:Chromosome:2741367:2741843:1 ppb|chromosome:GCA_000020645.1:Chromosome:658936:659619:1 ppb|chromosome:GCA_000020645.1:Chromosome:659918:660415:1 ppb|chromosome:GCA_000020645.1:Chromosome:805111:805590:1 ppb|chromosome:GCA_000020645.1:Chromosome:231624:231995:1 ppb|chromosome:GCA_000020645.1:Chromosome:428802:429140:1 ppb|chromosome:GCA_000020645.1:Chromosome:1086946:1087572:1 ppb|chromosome:GCA_000020645.1:Chromosome:1108042:1109553:1 ppb|chromosome:GCA_000020645.1:Chromosome:1099822:1100055:1 ppb|chromosome:GCA_000020645.1:Chromosome:1109592:1110851:1 ppb|chromosome:GCA_000020645.1:Chromosome:1102429:1104045:1 ppb|chromosome:GCA_000020645.1:Chromosome:1358459:1358824:1 ppb|chromosome:GCA_000020645.1:Chromosome:831880:833706:1
group2: ppb|chromosome:GCA_000020645.1:Chromosome:2414473:2416800:1 ppb|chromosome:GCA_000020645.1:Chromosome:2419160:2422732:1 ppb|chromosome:GCA_000020645.1:Chromosome:2430394:2433954:1 ppb|chromosome:GCA_000020645.1:Chromosome:766553:770158:1 ppb|chromosome:GCA_000020645.1:Chromosome:1293442:1294239:1 ppb|chromosome:GCA_000020645.1:Chromosome:1653192:1656317:1 ppb|chromosome:GCA_000020645.1:Chromosome:1079289:1082840:1 ppb|chromosome:GCA_000020645.1:Chromosome:1640685:1643756:1 ppb|chromosome:GCA_000020645.1:Chromosome:1648007:1651141:1 ppb|chromosome:GCA_000020645.1:Chromosome:2274827:2277976:1 ppb|chromosome:GCA_000020645.1:Chromosome:2268073:2271096:1 ppb|chromosome:GCA_000020645.1:Chromosome:2510027:2513161:1 ppb|chromosome:GCA_000020645.1:Chromosome:1679085:1682279:1 ppb|chromosome:GCA_000020645.1:Chromosome:1644499:1645290:1
group3: ppb|chromosome:GCA_000020645.1:Chromosome:576182:576508:1 ppb|chromosome:GCA_000020645.1:Chromosome:582398:582724:1 ppb|chromosome:GCA_000020645.1:Chromosome:829650:829925:1 ppb|chromosome:GCA_000020645.1:Chromosome:1832351:1832677:1 ppb|chromosome:GCA_000020645.1:Chromosome:2329632:2329970:1 ppb|chromosome:GCA_000020645.1:Chromosome:2601709:2601990:1 ppb|chromosome:GCA_000020645.1:Chromosome:2205561:2205836:1 ppb|chromosome:GCA_000020645.1:Chromosome:2008964:2009278:1 ppb|chromosome:GCA_000020645.1:Chromosome:2022043:2022318:1 ppb|chromosome:GCA_000020645.1:Chromosome:2739502:2739687:1
group4: ppb|chromosome:GCA_000020645.1:Chromosome:2541825:2544008:1 ppb|chromosome:GCA_000020645.1:Chromosome:398658:399899:1 ppb|chromosome:GCA_000020645.1:Chromosome:1002435:1003676:1 ppb|chromosome:GCA_000020645.1:Chromosome:2196461:2197702:1 ppb|chromosome:GCA_000020645.1:Chromosome:1305353:1306594:1 ppb|chromosome:GCA_000020645.1:Chromosome:1106646:1107887:1 ppb|chromosome:GCA_000020645.1:Chromosome:2273019:2274050:1 ppb|chromosome:GCA_000020645.1:Chromosome:2417486:2418520:1
group5: ppb|chromosome:GCA_000020645.1:Chromosome:190736:191005:1 ppb|chromosome:GCA_000020645.1:Chromosome:2459922:2460188:1 ppb|chromosome:GCA_000020645.1:Chromosome:2745761:2746018:1 ppb|chromosome:GCA_000020645.1:Chromosome:2513413:2513673:1 ppb|chromosome:GCA_000020645.1:Chromosome:940745:941002:1 ppb|chromosome:GCA_000020645.1:Chromosome:942886:943113:1 ppb|chromosome:GCA_000020645.1:Chromosome:1129218:1129478:1 ppb|chromosome:GCA_000020645.1:Chromosome:1464079:1464309:1
group6: ppb|chromosome:GCA_000020645.1:Chromosome:599107:599499:1 ppb|chromosome:GCA_000020645.1:Chromosome:1308125:1309135:1 ppb|chromosome:GCA_000020645.1:Chromosome:1317695:1318669:1 ppb|chromosome:GCA_000020645.1:Chromosome:2463026:2463988:1 ppb|chromosome:GCA_000020645.1:Chromosome:1468583:1469290:1 ppb|chromosome:GCA_000020645.1:Chromosome:1462500:1463135:1 ppb|chromosome:GCA_000020645.1:Chromosome:2429541:2430146:1 ppb|chromosome:GCA_000020645.1:Chromosome:2422915:2423535:1
group7: ppb|chromosome:GCA_000020645.1:Chromosome:1357091:1358419:1 ppb|chromosome:GCA_000020645.1:Chromosome:910989:912746:1 ppb|chromosome:GCA_000020645.1:Chromosome:1926795:1929344:1 ppb|chromosome:GCA_000020645.1:Chromosome:1749068:1752415:1 ppb|chromosome:GCA_000020645.1:Chromosome:1773380:1776535:1 ppb|chromosome:GCA_000020645.1:Chromosome:2253199:2256645:1 ppb|chromosome:GCA_000020645.1:Chromosome:77748:79775:1
group8: ppb|chromosome:GCA_000020645.1:Chromosome:1358879:1361194:1 ppb|chromosome:GCA_000020645.1:Chromosome:1478210:1480639:1 ppb|chromosome:GCA_000020645.1:Chromosome:1551720:1555571:1 ppb|chromosome:GCA_000020645.1:Chromosome:229159:231522:1 ppb|chromosome:GCA_000020645.1:Chromosome:3007830:3012665:1 ppb|chromosome:GCA_000020645.1:Chromosome:429219:431876:1 cct|chromosome:GCA_000006985.1:Chromosome:1374692:1375639:1
group9: ppb|chromosome:GCA_000020645.1:Chromosome:1464329:1464628:1 ppb|chromosome:GCA_000020645.1:Chromosome:941009:941269:1 ppb|chromosome:GCA_000020645.1:Chromosome:943097:943357:1 ppb|chromosome:GCA_000020645.1:Chromosome:190482:190724:1 ppb|chromosome:GCA_000020645.1:Chromosome:2460199:2460441:1 ppb|chromosome:GCA_000020645.1:Chromosome:1128965:1129216:1 ppb|chromosome:GCA_000020645.1:Chromosome:1522099:1522371:1
group10: ppb|chromosome:GCA_000020645.1:Chromosome:2461402:2462703:1 ppb|chromosome:GCA_000020645.1:Chromosome:1072414:1073967:1 ppb|chromosome:GCA_000020645.1:Chromosome:2028547:2030100:1 ppb|chromosome:GCA_000020645.1:Chromosome:1110890:1111693:1 ppb|chromosome:GCA_000020645.1:Chromosome:2058401:2059360:1 ppb|chromosome:GCA_000020645.1:Chromosome:2030689:2033178:1 ppb|chromosome:GCA_000020645.1:Chromosome:2022344:2022610:1
group11: ppb|chromosome:GCA_000020645.1:Chromosome:164076:164399:1 ppb|chromosome:GCA_000020645.1:Chromosome:1942159:1942476:1 ppb|chromosome:GCA_000020645.1:Chromosome:1939899:1940294:1 ppb|chromosome:GCA_000020645.1:Chromosome:1012860:1013147:1 ppb|chromosome:GCA_000020645.1:Chromosome:585353:585643:1 ppb|chromosome:GCA_000020645.1:Chromosome:1991457:1991747:1 ppb|chromosome:GCA_000020645.1:Chromosome:1937612:1937770:1
group12: ppb|chromosome:GCA_000020645.1:Chromosome:591471:592373:1 ppb|chromosome:GCA_000020645.1:Chromosome:579782:580672:1 ppb|chromosome:GCA_000020645.1:Chromosome:782165:783031:1 ppb|chromosome:GCA_000020645.1:Chromosome:2020276:2020611:1 ppb|chromosome:GCA_000020645.1:Chromosome:2035221:2036120:1 ppb|chromosome:GCA_000020645.1:Chromosome:2027361:2028227:1 ppb|chromosome:GCA_000020645.1:Chromosome:2023791:2024042:1
group13: cct|chromosome:GCA_000006985.1:Chromosome:1211955:1215770:1 cct|chromosome:GCA_000006985.1:Chromosome:1846264:1850151:1 cct|chromosome:GCA_000006985.1:Chromosome:1851070:1854906:1 ppb|chromosome:GCA_000020645.1:Chromosome:1894181:1898023:1 ppb|chromosome:GCA_000020645.1:Chromosome:2649962:2653765:1 ppb|chromosome:GCA_000020645.1:Chromosome:2654503:2658333:1
group14: ppb|chromosome:GCA_000020645.1:Chromosome:1202944:1205721:1 ppb|chromosome:GCA_000020645.1:Chromosome:1254857:1258237:1 ppb|chromosome:GCA_000020645.1:Chromosome:1412952:1415051:1 ppb|chromosome:GCA_000020645.1:Chromosome:2224825:2228199:1 cct|chromosome:GCA_000006985.1:Chromosome:1307458:1309884:1 cct|chromosome:GCA_000006985.1:Chromosome:538457:540589:1
group15: ppb|chromosome:GCA_000020645.1:Chromosome:131674:133154:1 ppb|chromosome:GCA_000020645.1:Chromosome:2737208:2738688:1 ppb|chromosome:GCA_000020645.1:Chromosome:2424302:2425782:1 ppb|chromosome:GCA_000020645.1:Chromosome:2377715:2379195:1 ppb|chromosome:GCA_000020645.1:Chromosome:2015223:2016703:1 ppb|chromosome:GCA_000020645.1:Chromosome:1470657:1472137:1
group16: ppb|chromosome:GCA_000020645.1:Chromosome:141808:143046:1 ppb|chromosome:GCA_000020645.1:Chromosome:2046338:2047504:1 ppb|chromosome:GCA_000020645.1:Chromosome:144289:145068:1 ppb|chromosome:GCA_000020645.1:Chromosome:257608:258849:1 ppb|chromosome:GCA_000020645.1:Chromosome:941357:942643:1 ppb|chromosome:GCA_000020645.1:Chromosome:2913711:2915168:1
group17: ppb|chromosome:GCA_000020645.1:Chromosome:160528:160878:1 ppb|chromosome:GCA_000020645.1:Chromosome:829304:829657:1 ppb|chromosome:GCA_000020645.1:Chromosome:1832032:1832358:1 ppb|chromosome:GCA_000020645.1:Chromosome:2329312:2329635:1 ppb|chromosome:GCA_000020645.1:Chromosome:2205215:2205568:1 ppb|chromosome:GCA_000020645.1:Chromosome:2009275:2009700:1
group18: ppb|chromosome:GCA_000020645.1:Chromosome:177788:178441:1 ppb|chromosome:GCA_000020645.1:Chromosome:2131061:2132263:1 ppb|chromosome:GCA_000020645.1:Chromosome:1170084:1171307:1 ppb|chromosome:GCA_000020645.1:Chromosome:2479848:2480954:1 ppb|chromosome:GCA_000020645.1:Chromosome:2202768:2203220:1 ppb|chromosome:GCA_000020645.1:Chromosome:1284148:1284846:1
group19: ppb|chromosome:GCA_000020645.1:Chromosome:577171:578376:1 ppb|chromosome:GCA_000020645.1:Chromosome:592374:593528:1 ppb|chromosome:GCA_000020645.1:Chromosome:580881:581840:1 ppb|chromosome:GCA_000020645.1:Chromosome:578711:579703:1 ppb|chromosome:GCA_000020645.1:Chromosome:2529064:2529963:1 ppb|chromosome:GCA_000020645.1:Chromosome:2374131:2374961:1
group20: ppb|chromosome:GCA_000020645.1:Chromosome:1441581:1441880:1 ppb|chromosome:GCA_000020645.1:Chromosome:1560181:1560489:1 ppb|chromosome:GCA_000020645.1:Chromosome:2120908:2121228:1 ppb|chromosome:GCA_000020645.1:Chromosome:2531302:2531688:1 ppb|chromosome:GCA_000020645.1:Chromosome:2066623:2066973:1 ppb|chromosome:GCA_000020645.1:Chromosome:1634317:1635408:1
group21: ppb|chromosome:GCA_000020645.1:Chromosome:1910286:1910486:1 ppb|chromosome:GCA_000020645.1:Chromosome:1918121:1918420:1 ppb|chromosome:GCA_000020645.1:Chromosome:1922554:1922760:1 ppb|chromosome:GCA_000020645.1:Chromosome:1922295:1922501:1 ppb|chromosome:GCA_000020645.1:Chromosome:1922036:1922242:1 ppb|chromosome:GCA_000020645.1:Chromosome:1921777:1921983:1
group22: cct|chromosome:GCA_000006985.1:Chromosome:1820435:1821661:1 cct|chromosome:GCA_000006985.1:Chromosome:468267:469493:1 cct|chromosome:GCA_000006985.1:Chromosome:524867:526093:1 ppb|chromosome:GCA_000020645.1:Chromosome:1004726:1005946:1 ppb|chromosome:GCA_000020645.1:Chromosome:1303762:1304847:1
group23: cct|chromosome:GCA_000006985.1:Chromosome:2026350:2026928:1 cct|chromosome:GCA_000006985.1:Chromosome:523963:524622:1 cct|chromosome:GCA_000006985.1:Chromosome:68072:68701:1 cct|chromosome:GCA_000006985.1:Chromosome:67505:67783:1 ppb|chromosome:GCA_000020645.1:Chromosome:2576339:2576899:1
group24: ppb|chromosome:GCA_000020645.1:Chromosome:1161568:1162752:1 ppb|chromosome:GCA_000020645.1:Chromosome:1498696:1500558:1 ppb|chromosome:GCA_000020645.1:Chromosome:2291393:2292634:1 ppb|chromosome:GCA_000020645.1:Chromosome:1526746:1528134:1 ppb|chromosome:GCA_000020645.1:Chromosome:928029:929420:1
group25: ppb|chromosome:GCA_000020645.1:Chromosome:1646591:1646935:1 ppb|chromosome:GCA_000020645.1:Chromosome:260859:261158:1 ppb|chromosome:GCA_000020645.1:Chromosome:282256:282531:1 ppb|chromosome:GCA_000020645.1:Chromosome:257063:257392:1 cct|chromosome:GCA_000006985.1:Chromosome:866867:867121:1
group26: ppb|chromosome:GCA_000020645.1:Chromosome:159156:159569:1 ppb|chromosome:GCA_000020645.1:Chromosome:2869090:2869494:1 ppb|chromosome:GCA_000020645.1:Chromosome:402696:403109:1 ppb|chromosome:GCA_000020645.1:Chromosome:181976:182353:1 ppb|chromosome:GCA_000020645.1:Chromosome:1083038:1083367:1
group27: ppb|chromosome:GCA_000020645.1:Chromosome:256608:257066:1 ppb|chromosome:GCA_000020645.1:Chromosome:259628:260872:1 ppb|chromosome:GCA_000020645.1:Chromosome:1645287:1646594:1 ppb|chromosome:GCA_000020645.1:Chromosome:2313805:2315094:1 ppb|chromosome:GCA_000020645.1:Chromosome:2138688:2139443:1
group28: cct|chromosome:GCA_000006985.1:Chromosome:1407544:1408848:1 cct|chromosome:GCA_000006985.1:Chromosome:70817:72238:1 ppb|chromosome:GCA_000020645.1:Chromosome:1069491:1070915:1 ppb|chromosome:GCA_000020645.1:Chromosome:208478:209929:1
group29: cct|chromosome:GCA_000006985.1:Chromosome:1598372:1601224:1 cct|chromosome:GCA_000006985.1:Chromosome:533016:535799:1 ppb|chromosome:GCA_000020645.1:Chromosome:603068:605908:1 ppb|chromosome:GCA_000020645.1:Chromosome:868177:871023:1
group30: cct|chromosome:GCA_000006985.1:Chromosome:2022794:2023930:1 cct|chromosome:GCA_000006985.1:Chromosome:670016:671140:1 ppb|chromosome:GCA_000020645.1:Chromosome:1009452:1010195:1 ppb|chromosome:GCA_000020645.1:Chromosome:2705826:2706611:1
group31: cct|chromosome:GCA_000006985.1:Chromosome:447088:447297:1 cct|chromosome:GCA_000006985.1:Chromosome:447530:447739:1 cct|chromosome:GCA_000006985.1:Chromosome:448392:448601:1 ppb|chromosome:GCA_000020645.1:Chromosome:836388:836633:1
group32: ppb|chromosome:GCA_000020645.1:Chromosome:1032707:1033087:1 ppb|chromosome:GCA_000020645.1:Chromosome:2055111:2055509:1 ppb|chromosome:GCA_000020645.1:Chromosome:186123:190157:1 cct|chromosome:GCA_000006985.1:Chromosome:905155:905901:1
group33: ppb|chromosome:GCA_000020645.1:Chromosome:1502248:1502685:1 ppb|chromosome:GCA_000020645.1:Chromosome:225586:226155:1 ppb|chromosome:GCA_000020645.1:Chromosome:799322:800089:1 cct|chromosome:GCA_000006985.1:Chromosome:1243318:1243851:1
group34: ppb|chromosome:GCA_000020645.1:Chromosome:1615999:1616199:1 ppb|chromosome:GCA_000020645.1:Chromosome:1811957:1812109:1 ppb|chromosome:GCA_000020645.1:Chromosome:808842:809042:1 cct|chromosome:GCA_000006985.1:Chromosome:1129759:1130094:1
group35: ppb|chromosome:GCA_000020645.1:Chromosome:1809788:1810339:1 ppb|chromosome:GCA_000020645.1:Chromosome:899251:899796:1 ppb|chromosome:GCA_000020645.1:Chromosome:921244:921789:1 cct|chromosome:GCA_000006985.1:Chromosome:569869:570414:1
group36: ppb|chromosome:GCA_000020645.1:Chromosome:1821634:1821840:1 ppb|chromosome:GCA_000020645.1:Chromosome:281035:281265:1 ppb|chromosome:GCA_000020645.1:Chromosome:2356100:2356330:1 ppb|chromosome:GCA_000020645.1:Chromosome:2724204:2724428:1
group37: ppb|chromosome:GCA_000020645.1:Chromosome:448656:450644:1 ppb|chromosome:GCA_000020645.1:Chromosome:84553:86646:1 cct|chromosome:GCA_000006985.1:Chromosome:121027:123147:1 cct|chromosome:GCA_000006985.1:Chromosome:307906:309885:1
group38: ppb|chromosome:GCA_000020645.1:Chromosome:145548:146474:1 ppb|chromosome:GCA_000020645.1:Chromosome:1968596:1969522:1 ppb|chromosome:GCA_000020645.1:Chromosome:179610:180536:1 ppb|chromosome:GCA_000020645.1:Chromosome:2819667:2820593:1
group39: ppb|chromosome:GCA_000020645.1:Chromosome:146471:146764:1 ppb|chromosome:GCA_000020645.1:Chromosome:1969519:1969812:1 ppb|chromosome:GCA_000020645.1:Chromosome:180533:180826:1 ppb|chromosome:GCA_000020645.1:Chromosome:2819377:2819670:1
group40: ppb|chromosome:GCA_000020645.1:Chromosome:162641:162901:1 ppb|chromosome:GCA_000020645.1:Chromosome:2912384:2912662:1 ppb|chromosome:GCA_000020645.1:Chromosome:505220:505486:1 ppb|chromosome:GCA_000020645.1:Chromosome:1831362:1831613:1
group41: ppb|chromosome:GCA_000020645.1:Chromosome:1013831:1014088:1 ppb|chromosome:GCA_000020645.1:Chromosome:1644206:1644427:1 ppb|chromosome:GCA_000020645.1:Chromosome:1071109:1071330:1 ppb|chromosome:GCA_000020645.1:Chromosome:1083370:1083597:1
group42: ppb|chromosome:GCA_000020645.1:Chromosome:1344310:1344825:1 ppb|chromosome:GCA_000020645.1:Chromosome:1350106:1350633:1 ppb|chromosome:GCA_000020645.1:Chromosome:1347985:1348491:1 ppb|chromosome:GCA_000020645.1:Chromosome:1352006:1352506:1
group43: ppb|chromosome:GCA_000020645.1:Chromosome:1467714:1468097:1 ppb|chromosome:GCA_000020645.1:Chromosome:2266643:2266858:1 ppb|chromosome:GCA_000020645.1:Chromosome:586649:587044:1 ppb|chromosome:GCA_000020645.1:Chromosome:1830494:1830883:1
group44: ppb|chromosome:GCA_000020645.1:Chromosome:1771327:1772973:1 ppb|chromosome:GCA_000020645.1:Chromosome:2118667:2120313:1 ppb|chromosome:GCA_000020645.1:Chromosome:2666929:2668650:1 ppb|chromosome:GCA_000020645.1:Chromosome:2315545:2317266:1
group45: ppb|chromosome:GCA_000020645.1:Chromosome:1909512:1910261:1 ppb|chromosome:GCA_000020645.1:Chromosome:1911880:1912656:1 ppb|chromosome:GCA_000020645.1:Chromosome:1912680:1913453:1 ppb|chromosome:GCA_000020645.1:Chromosome:1913455:1914474:1
group46: ppb|chromosome:GCA_000020645.1:Chromosome:2059386:2060380:1 ppb|chromosome:GCA_000020645.1:Chromosome:2108740:2109734:1 ppb|chromosome:GCA_000020645.1:Chromosome:739029:740023:1 ppb|chromosome:GCA_000020645.1:Chromosome:2105440:2106434:1
group47: cct|chromosome:GCA_000006985.1:Chromosome:458443:459807:1 cct|chromosome:GCA_000006985.1:Chromosome:459889:461109:1 cct|chromosome:GCA_000006985.1:Chromosome:462471:464975:1 cct|chromosome:GCA_000006985.1:Chromosome:461452:462405:1
group48: cct|chromosome:GCA_000006985.1:Chromosome:110652:111848:1 cct|chromosome:GCA_000006985.1:Chromosome:928100:929287:1 ppb|chromosome:GCA_000020645.1:Chromosome:1602800:1603987:1
group49: cct|chromosome:GCA_000006985.1:Chromosome:1478636:1479856:1 cct|chromosome:GCA_000006985.1:Chromosome:1480140:1481378:1 ppb|chromosome:GCA_000020645.1:Chromosome:2483088:2483591:1
group50: cct|chromosome:GCA_000006985.1:Chromosome:2109133:2110866:1 cct|chromosome:GCA_000006985.1:Chromosome:813746:815479:1 ppb|chromosome:GCA_000020645.1:Chromosome:2395056:2396792:1
group51: cct|chromosome:GCA_000006985.1:Chromosome:2112084:2113334:1 cct|chromosome:GCA_000006985.1:Chromosome:811280:812530:1 ppb|chromosome:GCA_000020645.1:Chromosome:2397976:2399229:1
group52: cct|chromosome:GCA_000006985.1:Chromosome:2113428:2113763:1 cct|chromosome:GCA_000006985.1:Chromosome:810851:811186:1 ppb|chromosome:GCA_000020645.1:Chromosome:2399285:2399620:1
group53: cct|chromosome:GCA_000006985.1:Chromosome:626294:626800:1 cct|chromosome:GCA_000006985.1:Chromosome:678791:679225:1 ppb|chromosome:GCA_000020645.1:Chromosome:1137899:1138318:1
group54: cct|chromosome:GCA_000006985.1:Chromosome:840550:842646:1 cct|chromosome:GCA_000006985.1:Chromosome:984800:986944:1 ppb|chromosome:GCA_000020645.1:Chromosome:1421686:1423812:1
group55: ppb|chromosome:GCA_000020645.1:Chromosome:1023239:1025455:1 ppb|chromosome:GCA_000020645.1:Chromosome:1493382:1495595:1 cct|chromosome:GCA_000006985.1:Chromosome:1315434:1317638:1
group56: ppb|chromosome:GCA_000020645.1:Chromosome:1076109:1076390:1 ppb|chromosome:GCA_000020645.1:Chromosome:702270:702539:1 cct|chromosome:GCA_000006985.1:Chromosome:1187280:1187567:1
group57: ppb|chromosome:GCA_000020645.1:Chromosome:1149490:1152582:1 ppb|chromosome:GCA_000020645.1:Chromosome:135687:138848:1 cct|chromosome:GCA_000006985.1:Chromosome:1202818:1206009:1
group58: ppb|chromosome:GCA_000020645.1:Chromosome:1158045:1161554:1 ppb|chromosome:GCA_000020645.1:Chromosome:1484909:1487785:1 ppb|chromosome:GCA_000020645.1:Chromosome:2066985:2069885:1
group59: ppb|chromosome:GCA_000020645.1:Chromosome:1164204:1167398:1 ppb|chromosome:GCA_000020645.1:Chromosome:2996724:3000062:1 cct|chromosome:GCA_000006985.1:Chromosome:854891:858094:1
group60: ppb|chromosome:GCA_000020645.1:Chromosome:11686:12978:1 ppb|chromosome:GCA_000020645.1:Chromosome:847741:849033:1 cct|chromosome:GCA_000006985.1:Chromosome:1971869:1973245:1
group61: ppb|chromosome:GCA_000020645.1:Chromosome:1231177:1233018:1 ppb|chromosome:GCA_000020645.1:Chromosome:1496075:1498579:1 ppb|chromosome:GCA_000020645.1:Chromosome:1904175:1907627:1
group62: ppb|chromosome:GCA_000020645.1:Chromosome:124621:124935:1 ppb|chromosome:GCA_000020645.1:Chromosome:2948873:2949262:1 cct|chromosome:GCA_000006985.1:Chromosome:522645:523115:1
group63: ppb|chromosome:GCA_000020645.1:Chromosome:125171:125767:1 ppb|chromosome:GCA_000020645.1:Chromosome:2188067:2188657:1 cct|chromosome:GCA_000006985.1:Chromosome:1001942:1002553:1
group64: ppb|chromosome:GCA_000020645.1:Chromosome:1278990:1280315:1 ppb|chromosome:GCA_000020645.1:Chromosome:1281532:1282527:1 cct|chromosome:GCA_000006985.1:Chromosome:981861:983510:1
group65: ppb|chromosome:GCA_000020645.1:Chromosome:1388763:1389173:1 ppb|chromosome:GCA_000020645.1:Chromosome:1558744:1559163:1 cct|chromosome:GCA_000006985.1:Chromosome:1923019:1923489:1
group66: ppb|chromosome:GCA_000020645.1:Chromosome:1427510:1429576:1 ppb|chromosome:GCA_000020645.1:Chromosome:1430297:1432360:1 cct|chromosome:GCA_000006985.1:Chromosome:990650:992677:1
group67: ppb|chromosome:GCA_000020645.1:Chromosome:1454609:1455463:1 ppb|chromosome:GCA_000020645.1:Chromosome:2385458:2386324:1 cct|chromosome:GCA_000006985.1:Chromosome:1029327:1030196:1
group68: ppb|chromosome:GCA_000020645.1:Chromosome:1459032:1459319:1 ppb|chromosome:GCA_000020645.1:Chromosome:2187284:2187556:1 cct|chromosome:GCA_000006985.1:Chromosome:127557:127829:1
group69: ppb|chromosome:GCA_000020645.1:Chromosome:1495585:1495893:1 ppb|chromosome:GCA_000020645.1:Chromosome:447920:448228:1 cct|chromosome:GCA_000006985.1:Chromosome:307146:307451:1
group70: ppb|chromosome:GCA_000020645.1:Chromosome:1791570:1791794:1 ppb|chromosome:GCA_000020645.1:Chromosome:2558248:2558475:1 ppb|chromosome:GCA_000020645.1:Chromosome:2840288:2840503:1
group71: ppb|chromosome:GCA_000020645.1:Chromosome:1805107:1806210:1 ppb|chromosome:GCA_000020645.1:Chromosome:1833005:1834078:1 cct|chromosome:GCA_000006985.1:Chromosome:834738:835961:1
group72: ppb|chromosome:GCA_000020645.1:Chromosome:1808561:1809613:1 ppb|chromosome:GCA_000020645.1:Chromosome:1810730:1811884:1 cct|chromosome:GCA_000006985.1:Chromosome:839530:840327:1
group73: ppb|chromosome:GCA_000020645.1:Chromosome:1853162:1854229:1 ppb|chromosome:GCA_000020645.1:Chromosome:1854413:1855573:1 cct|chromosome:GCA_000006985.1:Chromosome:957042:957212:1
group74: ppb|chromosome:GCA_000020645.1:Chromosome:1929521:1930216:1 ppb|chromosome:GCA_000020645.1:Chromosome:2115375:2116013:1 ppb|chromosome:GCA_000020645.1:Chromosome:465397:466113:1
group75: ppb|chromosome:GCA_000020645.1:Chromosome:1930209:1930937:1 ppb|chromosome:GCA_000020645.1:Chromosome:2116036:2116710:1 ppb|chromosome:GCA_000020645.1:Chromosome:466107:468011:1
group76: ppb|chromosome:GCA_000020645.1:Chromosome:2064594:2066237:1 ppb|chromosome:GCA_000020645.1:Chromosome:330437:332182:1 cct|chromosome:GCA_000006985.1:Chromosome:1638081:1641449:1
group77: ppb|chromosome:GCA_000020645.1:Chromosome:2088323:2089276:1 ppb|chromosome:GCA_000020645.1:Chromosome:955140:956093:1 cct|chromosome:GCA_000006985.1:Chromosome:685297:686229:1
group78: ppb|chromosome:GCA_000020645.1:Chromosome:2410247:2411128:1 ppb|chromosome:GCA_000020645.1:Chromosome:2832347:2833228:1 cct|chromosome:GCA_000006985.1:Chromosome:1679387:1680268:1
group79: ppb|chromosome:GCA_000020645.1:Chromosome:2411182:2413302:1 ppb|chromosome:GCA_000020645.1:Chromosome:2833293:2835410:1 cct|chromosome:GCA_000006985.1:Chromosome:1680321:1682405:1
group80: ppb|chromosome:GCA_000020645.1:Chromosome:2458646:2458879:1 ppb|chromosome:GCA_000020645.1:Chromosome:337395:337616:1 ppb|chromosome:GCA_000020645.1:Chromosome:59264:59488:1
group81: ppb|chromosome:GCA_000020645.1:Chromosome:2593425:2594561:1 ppb|chromosome:GCA_000020645.1:Chromosome:2702570:2703679:1 cct|chromosome:GCA_000006985.1:Chromosome:772476:772739:1
group82: ppb|chromosome:GCA_000020645.1:Chromosome:2640537:2641763:1 ppb|chromosome:GCA_000020645.1:Chromosome:2842487:2843710:1 cct|chromosome:GCA_000006985.1:Chromosome:1836574:1837791:1
group83: ppb|chromosome:GCA_000020645.1:Chromosome:2817704:2818327:1 ppb|chromosome:GCA_000020645.1:Chromosome:2826690:2827313:1 cct|chromosome:GCA_000006985.1:Chromosome:1949112:1949738:1
group84: ppb|chromosome:GCA_000020645.1:Chromosome:2820964:2822361:1 ppb|chromosome:GCA_000020645.1:Chromosome:2843768:2845156:1 cct|chromosome:GCA_000006985.1:Chromosome:1683594:1684949:1
group85: ppb|chromosome:GCA_000020645.1:Chromosome:2830367:2831908:1 ppb|chromosome:GCA_000020645.1:Chromosome:471197:472735:1 cct|chromosome:GCA_000006985.1:Chromosome:475511:477049:1
group86: ppb|chromosome:GCA_000020645.1:Chromosome:2839117:2840136:1 ppb|chromosome:GCA_000020645.1:Chromosome:2845360:2846379:1 cct|chromosome:GCA_000006985.1:Chromosome:22801:23817:1
group87: ppb|chromosome:GCA_000020645.1:Chromosome:2851840:2855667:1 ppb|chromosome:GCA_000020645.1:Chromosome:724585:728844:1 cct|chromosome:GCA_000006985.1:Chromosome:1955978:1958005:1
group88: ppb|chromosome:GCA_000020645.1:Chromosome:159566:159826:1 ppb|chromosome:GCA_000020645.1:Chromosome:2869494:2869727:1 ppb|chromosome:GCA_000020645.1:Chromosome:1128686:1128943:1
group89: ppb|chromosome:GCA_000020645.1:Chromosome:164392:164766:1 ppb|chromosome:GCA_000020645.1:Chromosome:1941786:1942166:1 ppb|chromosome:GCA_000020645.1:Chromosome:1991036:1991476:1
group90: ppb|chromosome:GCA_000020645.1:Chromosome:274166:275878:1 ppb|chromosome:GCA_000020645.1:Chromosome:924916:926628:1 ppb|chromosome:GCA_000020645.1:Chromosome:1074299:1076011:1
group91: ppb|chromosome:GCA_000020645.1:Chromosome:555033:555593:1 ppb|chromosome:GCA_000020645.1:Chromosome:560453:561055:1 ppb|chromosome:GCA_000020645.1:Chromosome:1053150:1053869:1
group92: ppb|chromosome:GCA_000020645.1:Chromosome:1076387:1076716:1 ppb|chromosome:GCA_000020645.1:Chromosome:873871:874185:1 ppb|chromosome:GCA_000020645.1:Chromosome:2277973:2278269:1
group93: ppb|chromosome:GCA_000020645.1:Chromosome:1104920:1105426:1 ppb|chromosome:GCA_000020645.1:Chromosome:590660:591166:1 ppb|chromosome:GCA_000020645.1:Chromosome:2612725:2613231:1
group94: ppb|chromosome:GCA_000020645.1:Chromosome:1142141:1142425:1 ppb|chromosome:GCA_000020645.1:Chromosome:1518430:1518690:1 ppb|chromosome:GCA_000020645.1:Chromosome:2661245:2661502:1
group95: ppb|chromosome:GCA_000020645.1:Chromosome:1351391:1351834:1 ppb|chromosome:GCA_000020645.1:Chromosome:1473568:1474011:1 ppb|chromosome:GCA_000020645.1:Chromosome:2489660:2490103:1
group96: ppb|chromosome:GCA_000020645.1:Chromosome:1518152:1518430:1 ppb|chromosome:GCA_000020645.1:Chromosome:2660982:2661263:1 ppb|chromosome:GCA_000020645.1:Chromosome:1892899:1893159:1
group97: ppb|chromosome:GCA_000020645.1:Chromosome:1685000:1685212:1 ppb|chromosome:GCA_000020645.1:Chromosome:442525:442740:1 ppb|chromosome:GCA_000020645.1:Chromosome:2200194:2200400:1
group98: ppb|chromosome:GCA_000020645.1:Chromosome:1821344:1821637:1 ppb|chromosome:GCA_000020645.1:Chromosome:280736:281038:1 ppb|chromosome:GCA_000020645.1:Chromosome:337613:337849:1
group99: ppb|chromosome:GCA_000020645.1:Chromosome:1931929:1932798:1 ppb|chromosome:GCA_000020645.1:Chromosome:468022:468906:1 ppb|chromosome:GCA_000020645.1:Chromosome:2107402:2108286:1
group100: ppb|chromosome:GCA_000020645.1:Chromosome:1932945:1934090:1 ppb|chromosome:GCA_000020645.1:Chromosome:2114243:2115364:1 ppb|chromosome:GCA_000020645.1:Chromosome:468929:470152:1
group101: cct|chromosome:GCA_000006985.1:Chromosome:408451:409248:1 cct|chromosome:GCA_000006985.1:Chromosome:487937:488791:1 cct|chromosome:GCA_000006985.1:Chromosome:1655322:1656125:1
group102: cct|chromosome:GCA_000006985.1:Chromosome:1155867:1156229:1 cct|chromosome:GCA_000006985.1:Chromosome:833163:833669:1 cct|chromosome:GCA_000006985.1:Chromosome:623198:623395:1
group103: cct|chromosome:GCA_000006985.1:Chromosome:1879709:1881127:1 cct|chromosome:GCA_000006985.1:Chromosome:1881410:1882690:1
group104: cct|chromosome:GCA_000006985.1:Chromosome:432425:436204:1 cct|chromosome:GCA_000006985.1:Chromosome:440191:443730:1
group105: cct|chromosome:GCA_000006985.1:Chromosome:511031:512581:1 cct|chromosome:GCA_000006985.1:Chromosome:933265:934590:1
group106: cct|chromosome:GCA_000006985.1:Chromosome:831422:832699:1 cct|chromosome:GCA_000006985.1:Chromosome:964940:966166:1
group107: ppb|chromosome:GCA_000020645.1:Chromosome:1039921:1040412:1 ppb|chromosome:GCA_000020645.1:Chromosome:1049050:1049574:1
group108: ppb|chromosome:GCA_000020645.1:Chromosome:1056593:1058287:1 ppb|chromosome:GCA_000020645.1:Chromosome:1889835:1890263:1
group109: ppb|chromosome:GCA_000020645.1:Chromosome:128557:128991:1 ppb|chromosome:GCA_000020645.1:Chromosome:226631:227092:1
group110: ppb|chromosome:GCA_000020645.1:Chromosome:1520529:1522028:1 ppb|chromosome:GCA_000020645.1:Chromosome:1517515:1518054:1
group111: ppb|chromosome:GCA_000020645.1:Chromosome:1512689:1514764:1 ppb|chromosome:GCA_000020645.1:Chromosome:502923:504722:1
group112: ppb|chromosome:GCA_000020645.1:Chromosome:1827650:1827931:1 ppb|chromosome:GCA_000020645.1:Chromosome:2354018:2354302:1
group113: ppb|chromosome:GCA_000020645.1:Chromosome:2061822:2064512:1 ppb|chromosome:GCA_000020645.1:Chromosome:332693:335374:1
group114: ppb|chromosome:GCA_000020645.1:Chromosome:217743:218207:1 ppb|chromosome:GCA_000020645.1:Chromosome:2243473:2243946:1
group115: ppb|chromosome:GCA_000020645.1:Chromosome:218314:219063:1 ppb|chromosome:GCA_000020645.1:Chromosome:2286738:2287376:1
group116: ppb|chromosome:GCA_000020645.1:Chromosome:2606731:2606955:1 ppb|chromosome:GCA_000020645.1:Chromosome:358167:358376:1
group117: ppb|chromosome:GCA_000020645.1:Chromosome:2818417:2818653:1 ppb|chromosome:GCA_000020645.1:Chromosome:2829708:2829932:1
group118: ppb|chromosome:GCA_000020645.1:Chromosome:361120:362841:1 ppb|chromosome:GCA_000020645.1:Chromosome:362866:364578:1
group119: ppb|chromosome:GCA_000020645.1:Chromosome:556586:557728:1 ppb|chromosome:GCA_000020645.1:Chromosome:573962:575104:1
group120: ppb|chromosome:GCA_000020645.1:Chromosome:638569:652038:1 ppb|chromosome:GCA_000020645.1:Chromosome:655353:658637:1
group121: ppb|chromosome:GCA_000020645.1:Chromosome:13137:15011:1 ppb|chromosome:GCA_000020645.1:Chromosome:15033:15968:1
group122: ppb|chromosome:GCA_000020645.1:Chromosome:21238:21555:1 ppb|chromosome:GCA_000020645.1:Chromosome:281508:281771:1
group123: ppb|chromosome:GCA_000020645.1:Chromosome:145291:145542:1 ppb|chromosome:GCA_000020645.1:Chromosome:1538375:1541128:1
group124: ppb|chromosome:GCA_000020645.1:Chromosome:162885:163367:1 ppb|chromosome:GCA_000020645.1:Chromosome:2911908:2912387:1
group125: ppb|chromosome:GCA_000020645.1:Chromosome:178529:178879:1 ppb|chromosome:GCA_000020645.1:Chromosome:181743:181970:1
group126: ppb|chromosome:GCA_000020645.1:Chromosome:262356:262943:1 ppb|chromosome:GCA_000020645.1:Chromosome:267515:268543:1
group127: ppb|chromosome:GCA_000020645.1:Chromosome:509135:511078:1 ppb|chromosome:GCA_000020645.1:Chromosome:545187:546209:1
group128: ppb|chromosome:GCA_000020645.1:Chromosome:516058:516687:1 ppb|chromosome:GCA_000020645.1:Chromosome:558478:559071:1
group129: ppb|chromosome:GCA_000020645.1:Chromosome:549369:549920:1 ppb|chromosome:GCA_000020645.1:Chromosome:563424:564026:1
group130: ppb|chromosome:GCA_000020645.1:Chromosome:570117:570605:1 ppb|chromosome:GCA_000020645.1:Chromosome:589667:590449:1
group131: ppb|chromosome:GCA_000020645.1:Chromosome:931447:934812:1 ppb|chromosome:GCA_000020645.1:Chromosome:936380:936544:1
group132: ppb|chromosome:GCA_000020645.1:Chromosome:1004312:1004518:1 ppb|chromosome:GCA_000020645.1:Chromosome:2202400:2202633:1
group133: ppb|chromosome:GCA_000020645.1:Chromosome:1008610:1009455:1 ppb|chromosome:GCA_000020645.1:Chromosome:1302471:1303532:1
group134: ppb|chromosome:GCA_000020645.1:Chromosome:1030938:1031486:1 ppb|chromosome:GCA_000020645.1:Chromosome:680401:680874:1
group135: ppb|chromosome:GCA_000020645.1:Chromosome:1051058:1051381:1 ppb|chromosome:GCA_000020645.1:Chromosome:1052780:1053133:1
group136: ppb|chromosome:GCA_000020645.1:Chromosome:1071528:1071752:1 ppb|chromosome:GCA_000020645.1:Chromosome:1845111:1845299:1
group137: ppb|chromosome:GCA_000020645.1:Chromosome:1104372:1104902:1 ppb|chromosome:GCA_000020645.1:Chromosome:2612177:2612707:1
group138: ppb|chromosome:GCA_000020645.1:Chromosome:1302220:1302474:1 ppb|chromosome:GCA_000020645.1:Chromosome:1316711:1316932:1
group139: ppb|chromosome:GCA_000020645.1:Chromosome:1319085:1319732:1 ppb|chromosome:GCA_000020645.1:Chromosome:2445217:2445861:1
group140: ppb|chromosome:GCA_000020645.1:Chromosome:1350864:1351100:1 ppb|chromosome:GCA_000020645.1:Chromosome:337865:339013:1
group141: ppb|chromosome:GCA_000020645.1:Chromosome:1441298:1441579:1 ppb|chromosome:GCA_000020645.1:Chromosome:2120595:2120888:1
group142: ppb|chromosome:GCA_000020645.1:Chromosome:1460577:1461011:1 ppb|chromosome:GCA_000020645.1:Chromosome:1682309:1682725:1
group143: ppb|chromosome:GCA_000020645.1:Chromosome:1463520:1463876:1 ppb|chromosome:GCA_000020645.1:Chromosome:1472340:1472609:1
group144: ppb|chromosome:GCA_000020645.1:Chromosome:1545622:1546245:1 ppb|chromosome:GCA_000020645.1:Chromosome:528575:529138:1
group145: ppb|chromosome:GCA_000020645.1:Chromosome:1546281:1546754:1 ppb|chromosome:GCA_000020645.1:Chromosome:528006:528479:1
group146: ppb|chromosome:GCA_000020645.1:Chromosome:1651513:1653030:1 ppb|chromosome:GCA_000020645.1:Chromosome:791171:792880:1
group147: ppb|chromosome:GCA_000020645.1:Chromosome:1746059:1749040:1 ppb|chromosome:GCA_000020645.1:Chromosome:220139:223555:1
group148: ppb|chromosome:GCA_000020645.1:Chromosome:1822165:1822671:1 ppb|chromosome:GCA_000020645.1:Chromosome:1823464:1823631:1
group149: ppb|chromosome:GCA_000020645.1:Chromosome:1824416:1826869:1 ppb|chromosome:GCA_000020645.1:Chromosome:2096003:2098195:1
group150: ppb|chromosome:GCA_000020645.1:Chromosome:1827045:1827290:1 ppb|chromosome:GCA_000020645.1:Chromosome:586419:586634:1
group151: ppb|chromosome:GCA_000020645.1:Chromosome:1828073:1828300:1 ppb|chromosome:GCA_000020645.1:Chromosome:2915698:2915937:1
group152: ppb|chromosome:GCA_000020645.1:Chromosome:1828350:1828853:1 ppb|chromosome:GCA_000020645.1:Chromosome:1940782:1941312:1
group153: ppb|chromosome:GCA_000020645.1:Chromosome:1930934:1931929:1 ppb|chromosome:GCA_000020645.1:Chromosome:2106539:2107402:1
group154: ppb|chromosome:GCA_000020645.1:Chromosome:1945165:1945647:1 ppb|chromosome:GCA_000020645.1:Chromosome:2804643:2805047:1
group155: ppb|chromosome:GCA_000020645.1:Chromosome:2018816:2019136:1 ppb|chromosome:GCA_000020645.1:Chromosome:2595953:2596252:1
group156: ppb|chromosome:GCA_000020645.1:Chromosome:2046067:2046234:1 ppb|chromosome:GCA_000020645.1:Chromosome:800161:800328:1
group157: ppb|chromosome:GCA_000020645.1:Chromosome:2165684:2166787:1 ppb|chromosome:GCA_000020645.1:Chromosome:60144:61208:1
group158: ppb|chromosome:GCA_000020645.1:Chromosome:2197699:2198082:1 ppb|chromosome:GCA_000020645.1:Chromosome:399896:400279:1
group159: ppb|chromosome:GCA_000020645.1:Chromosome:2312294:2312692:1 ppb|chromosome:GCA_000020645.1:Chromosome:2330702:2331082:1
group160: ppb|chromosome:GCA_000020645.1:Chromosome:2317803:2318822:1 ppb|chromosome:GCA_000020645.1:Chromosome:2725302:2726363:1
group161: ppb|chromosome:GCA_000020645.1:Chromosome:2330032:2330280:1 ppb|chromosome:GCA_000020645.1:Chromosome:347675:347962:1
group162: ppb|chromosome:GCA_000020645.1:Chromosome:2354648:2354962:1 ppb|chromosome:GCA_000020645.1:Chromosome:937512:937802:1
group163: ppb|chromosome:GCA_000020645.1:Chromosome:2507078:2507800:1 ppb|chromosome:GCA_000020645.1:Chromosome:2787658:2788374:1
group164: ppb|chromosome:GCA_000020645.1:Chromosome:2507818:2508885:1 ppb|chromosome:GCA_000020645.1:Chromosome:2788398:2789375:1
group165: ppb|chromosome:GCA_000020645.1:Chromosome:2509079:2509828:1 ppb|chromosome:GCA_000020645.1:Chromosome:497681:498274:1
group166: ppb|chromosome:GCA_000020645.1:Chromosome:2600866:2601072:1 ppb|chromosome:GCA_000020645.1:Chromosome:2626013:2626219:1
group167: ppb|chromosome:GCA_000020645.1:Chromosome:2605800:2606564:1 ppb|chromosome:GCA_000020645.1:Chromosome:312709:313326:1
group168: ppb|chromosome:GCA_000020645.1:Chromosome:2668712:2672011:1 ppb|chromosome:GCA_000020645.1:Chromosome:2672609:2678524:1
group169: ppb|chromosome:GCA_000020645.1:Chromosome:2740055:2740477:1 ppb|chromosome:GCA_000020645.1:Chromosome:98123:98530:1
group170: ppb|chromosome:GCA_000020645.1:Chromosome:2818733:2819092:1 ppb|chromosome:GCA_000020645.1:Chromosome:2829971:2830336:1
group171: ppb|chromosome:GCA_000020645.1:Chromosome:2951277:2951480:1 ppb|chromosome:GCA_000020645.1:Chromosome:788109:788312:1
group172: ppb|chromosome:GCA_000020645.1:Chromosome:2951480:2951923:1 ppb|chromosome:GCA_000020645.1:Chromosome:788309:788749:1
group173: cct|chromosome:GCA_000006985.1:Chromosome:139219:139356:1 cct|chromosome:GCA_000006985.1:Chromosome:2036960:2037097:1
group174: cct|chromosome:GCA_000006985.1:Chromosome:423095:424306:1 cct|chromosome:GCA_000006985.1:Chromosome:426373:427644:1
group175: cct|chromosome:GCA_000006985.1:Chromosome:497833:497997:1 cct|chromosome:GCA_000006985.1:Chromosome:504120:504284:1
group176: cct|chromosome:GCA_000006985.1:Chromosome:677451:677750:1 cct|chromosome:GCA_000006985.1:Chromosome:900535:900789:1
group177: cct|chromosome:GCA_000006985.1:Chromosome:1566544:1566834:1 cct|chromosome:GCA_000006985.1:Chromosome:773600:773971:1
group178: cct|chromosome:GCA_000006985.1:Chromosome:1770109:1770306:1 cct|chromosome:GCA_000006985.1:Chromosome:653297:653419:1
group179: cct|chromosome:GCA_000006985.1:Chromosome:1991851:1991985:1 cct|chromosome:GCA_000006985.1:Chromosome:781024:781128:1
group180: cct|chromosome:GCA_000006985.1:Chromosome:100026:100496:1 ppb|chromosome:GCA_000020645.1:Chromosome:64527:64958:1
group181: cct|chromosome:GCA_000006985.1:Chromosome:1000836:1001516:1 ppb|chromosome:GCA_000020645.1:Chromosome:20484:21158:1
group182: cct|chromosome:GCA_000006985.1:Chromosome:1001521:1001649:1 ppb|chromosome:GCA_000020645.1:Chromosome:1335516:1335854:1
group183: cct|chromosome:GCA_000006985.1:Chromosome:1002621:1002800:1 ppb|chromosome:GCA_000020645.1:Chromosome:124399:124599:1
group184: cct|chromosome:GCA_000006985.1:Chromosome:1003050:1006247:1 ppb|chromosome:GCA_000020645.1:Chromosome:1508171:1511377:1
group185: cct|chromosome:GCA_000006985.1:Chromosome:100511:101797:1 ppb|chromosome:GCA_000020645.1:Chromosome:64960:66291:1
group186: cct|chromosome:GCA_000006985.1:Chromosome:1006244:1009843:1 ppb|chromosome:GCA_000020645.1:Chromosome:1504575:1508174:1
group187: cct|chromosome:GCA_000006985.1:Chromosome:1009840:1011573:1 ppb|chromosome:GCA_000020645.1:Chromosome:1502841:1504571:1
group188: cct|chromosome:GCA_000006985.1:Chromosome:1015661:1017484:1 ppb|chromosome:GCA_000020645.1:Chromosome:2863457:2865355:1
group189: cct|chromosome:GCA_000006985.1:Chromosome:1017513:1018214:1 ppb|chromosome:GCA_000020645.1:Chromosome:1381058:1381768:1
group190: cct|chromosome:GCA_000006985.1:Chromosome:1018234:1018815:1 ppb|chromosome:GCA_000020645.1:Chromosome:1381891:1382451:1
group191: cct|chromosome:GCA_000006985.1:Chromosome:1018835:1019707:1 ppb|chromosome:GCA_000020645.1:Chromosome:1382484:1383368:1
group192: cct|chromosome:GCA_000006985.1:Chromosome:101963:104134:1 ppb|chromosome:GCA_000020645.1:Chromosome:66499:68598:1
group193: cct|chromosome:GCA_000006985.1:Chromosome:1021267:1022151:1 ppb|chromosome:GCA_000020645.1:Chromosome:1031760:1032644:1
group194: cct|chromosome:GCA_000006985.1:Chromosome:1026103:1027935:1 ppb|chromosome:GCA_000020645.1:Chromosome:1456829:1458661:1
group195: cct|chromosome:GCA_000006985.1:Chromosome:1027999:1029195:1 ppb|chromosome:GCA_000020645.1:Chromosome:1455572:1456768:1
group196: cct|chromosome:GCA_000006985.1:Chromosome:1030661:1031452:1 ppb|chromosome:GCA_000020645.1:Chromosome:2722293:2723078:1
group197: cct|chromosome:GCA_000006985.1:Chromosome:1031443:1032111:1 ppb|chromosome:GCA_000020645.1:Chromosome:2721502:2722296:1
group198: cct|chromosome:GCA_000006985.1:Chromosome:1034786:1035451:1 ppb|chromosome:GCA_000020645.1:Chromosome:1453860:1454510:1
group199: cct|chromosome:GCA_000006985.1:Chromosome:1036388:1036711:1 ppb|chromosome:GCA_000020645.1:Chromosome:1452971:1453609:1
group200: cct|chromosome:GCA_000006985.1:Chromosome:1037206:1038456:1 ppb|chromosome:GCA_000020645.1:Chromosome:1451700:1452950:1
group201: cct|chromosome:GCA_000006985.1:Chromosome:1038467:1039735:1 ppb|chromosome:GCA_000020645.1:Chromosome:1450406:1451677:1
group202: cct|chromosome:GCA_000006985.1:Chromosome:1039996:1041207:1 ppb|chromosome:GCA_000020645.1:Chromosome:1449115:1450416:1
group203: cct|chromosome:GCA_000006985.1:Chromosome:1041260:1042198:1 ppb|chromosome:GCA_000020645.1:Chromosome:1448207:1449109:1
group204: cct|chromosome:GCA_000006985.1:Chromosome:1042364:1043389:1 ppb|chromosome:GCA_000020645.1:Chromosome:1446935:1447939:1
group205: cct|chromosome:GCA_000006985.1:Chromosome:1043480:1044694:1 ppb|chromosome:GCA_000020645.1:Chromosome:1445621:1446904:1
group206: cct|chromosome:GCA_000006985.1:Chromosome:1044791:1045648:1 ppb|chromosome:GCA_000020645.1:Chromosome:1444667:1445581:1
group207: cct|chromosome:GCA_000006985.1:Chromosome:1045645:1046661:1 ppb|chromosome:GCA_000020645.1:Chromosome:1443646:1444662:1
group208: cct|chromosome:GCA_000006985.1:Chromosome:1046672:1047121:1 ppb|chromosome:GCA_000020645.1:Chromosome:1443185:1443631:1
group209: cct|chromosome:GCA_000006985.1:Chromosome:1047135:1048340:1 ppb|chromosome:GCA_000020645.1:Chromosome:1441966:1443168:1
group210: cct|chromosome:GCA_000006985.1:Chromosome:1050610:1051257:1 ppb|chromosome:GCA_000020645.1:Chromosome:2892902:2893522:1
group211: cct|chromosome:GCA_000006985.1:Chromosome:1051371:1051640:1 ppb|chromosome:GCA_000020645.1:Chromosome:2280246:2280428:1
group212: cct|chromosome:GCA_000006985.1:Chromosome:105168:106361:1 ppb|chromosome:GCA_000020645.1:Chromosome:68635:69828:1
group213: cct|chromosome:GCA_000006985.1:Chromosome:1051735:1051983:1 ppb|chromosome:GCA_000020645.1:Chromosome:2379611:2379862:1
group214: cct|chromosome:GCA_000006985.1:Chromosome:1055243:1055533:1 ppb|chromosome:GCA_000020645.1:Chromosome:1761586:1761876:1
group215: cct|chromosome:GCA_000006985.1:Chromosome:1055537:1056568:1 ppb|chromosome:GCA_000020645.1:Chromosome:1760549:1761580:1
group216: cct|chromosome:GCA_000006985.1:Chromosome:1056565:1057209:1 ppb|chromosome:GCA_000020645.1:Chromosome:1759908:1760552:1
group217: cct|chromosome:GCA_000006985.1:Chromosome:1057212:1058111:1 ppb|chromosome:GCA_000020645.1:Chromosome:1758864:1759904:1
group218: cct|chromosome:GCA_000006985.1:Chromosome:1058129:1059922:1 ppb|chromosome:GCA_000020645.1:Chromosome:1757174:1758835:1
group219: cct|chromosome:GCA_000006985.1:Chromosome:1059862:1060575:1 ppb|chromosome:GCA_000020645.1:Chromosome:1756542:1757177:1
group220: cct|chromosome:GCA_000006985.1:Chromosome:1060599:1062605:1 ppb|chromosome:GCA_000020645.1:Chromosome:1754304:1756523:1
group221: cct|chromosome:GCA_000006985.1:Chromosome:1063716:1067198:1 ppb|chromosome:GCA_000020645.1:Chromosome:1742014:1745646:1
group222: cct|chromosome:GCA_000006985.1:Chromosome:106386:106814:1 ppb|chromosome:GCA_000020645.1:Chromosome:69838:70266:1
group223: cct|chromosome:GCA_000006985.1:Chromosome:106811:108130:1 ppb|chromosome:GCA_000020645.1:Chromosome:73894:75195:1
group224: cct|chromosome:GCA_000006985.1:Chromosome:1068145:1068981:1 ppb|chromosome:GCA_000020645.1:Chromosome:1415114:1415962:1
group225: cct|chromosome:GCA_000006985.1:Chromosome:1069066:1071420:1 ppb|chromosome:GCA_000020645.1:Chromosome:1133034:1135184:1
group226: cct|chromosome:GCA_000006985.1:Chromosome:1071490:1072107:1 ppb|chromosome:GCA_000020645.1:Chromosome:2563962:2564606:1
group227: cct|chromosome:GCA_000006985.1:Chromosome:1072417:1073007:1 ppb|chromosome:GCA_000020645.1:Chromosome:1411981:1412571:1
group228: cct|chromosome:GCA_000006985.1:Chromosome:1078176:1079465:1 ppb|chromosome:GCA_000020645.1:Chromosome:1560497:1561804:1
group229: cct|chromosome:GCA_000006985.1:Chromosome:1080604:1081761:1 ppb|chromosome:GCA_000020645.1:Chromosome:1562065:1563222:1
group230: cct|chromosome:GCA_000006985.1:Chromosome:108127:108717:1 ppb|chromosome:GCA_000020645.1:Chromosome:75192:75782:1
group231: cct|chromosome:GCA_000006985.1:Chromosome:1081830:1082963:1 ppb|chromosome:GCA_000020645.1:Chromosome:1563246:1564376:1
group232: cct|chromosome:GCA_000006985.1:Chromosome:1082995:1083699:1 ppb|chromosome:GCA_000020645.1:Chromosome:1564390:1565103:1
group233: cct|chromosome:GCA_000006985.1:Chromosome:1083742:1084698:1 ppb|chromosome:GCA_000020645.1:Chromosome:1565125:1566081:1
group234: cct|chromosome:GCA_000006985.1:Chromosome:1084695:1085759:1 ppb|chromosome:GCA_000020645.1:Chromosome:1566078:1567133:1
group235: cct|chromosome:GCA_000006985.1:Chromosome:1086031:1087980:1 ppb|chromosome:GCA_000020645.1:Chromosome:1567349:1569181:1
group236: cct|chromosome:GCA_000006985.1:Chromosome:108724:110334:1 ppb|chromosome:GCA_000020645.1:Chromosome:75790:77400:1
group237: cct|chromosome:GCA_000006985.1:Chromosome:1094133:1094954:1 ppb|chromosome:GCA_000020645.1:Chromosome:1569307:1570143:1
group238: cct|chromosome:GCA_000006985.1:Chromosome:1095102:1095467:1 ppb|chromosome:GCA_000020645.1:Chromosome:1570331:1570693:1
group239: cct|chromosome:GCA_000006985.1:Chromosome:1095495:1096187:1 ppb|chromosome:GCA_000020645.1:Chromosome:1570706:1571452:1
group240: cct|chromosome:GCA_000006985.1:Chromosome:1096272:1096775:1 ppb|chromosome:GCA_000020645.1:Chromosome:1571453:1571974:1
group241: cct|chromosome:GCA_000006985.1:Chromosome:1096809:1097213:1 ppb|chromosome:GCA_000020645.1:Chromosome:1571981:1572391:1
group242: cct|chromosome:GCA_000006985.1:Chromosome:1097251:1098600:1 ppb|chromosome:GCA_000020645.1:Chromosome:1572440:1573789:1
group243: cct|chromosome:GCA_000006985.1:Chromosome:1098737:1099720:1 ppb|chromosome:GCA_000020645.1:Chromosome:1573952:1574938:1
group244: cct|chromosome:GCA_000006985.1:Chromosome:1099692:1100330:1 ppb|chromosome:GCA_000020645.1:Chromosome:1574907:1575545:1
group245: cct|chromosome:GCA_000006985.1:Chromosome:1100373:1101032:1 ppb|chromosome:GCA_000020645.1:Chromosome:1575596:1576252:1
group246: cct|chromosome:GCA_000006985.1:Chromosome:1101105:1102721:1 ppb|chromosome:GCA_000020645.1:Chromosome:1576299:1577969:1
group247: cct|chromosome:GCA_000006985.1:Chromosome:1103542:1104021:1 ppb|chromosome:GCA_000020645.1:Chromosome:1578743:1579225:1
group248: cct|chromosome:GCA_000006985.1:Chromosome:1104117:1104773:1 ppb|chromosome:GCA_000020645.1:Chromosome:1579407:1580054:1
group249: cct|chromosome:GCA_000006985.1:Chromosome:1104770:1105384:1 ppb|chromosome:GCA_000020645.1:Chromosome:1580051:1580674:1
group250: cct|chromosome:GCA_000006985.1:Chromosome:1105387:1106220:1 ppb|chromosome:GCA_000020645.1:Chromosome:1580671:1581486:1
group251: cct|chromosome:GCA_000006985.1:Chromosome:1106228:1107565:1 ppb|chromosome:GCA_000020645.1:Chromosome:1581488:1582825:1
group252: cct|chromosome:GCA_000006985.1:Chromosome:1107694:1108539:1 ppb|chromosome:GCA_000020645.1:Chromosome:1582865:1583716:1
group253: cct|chromosome:GCA_000006985.1:Chromosome:1108521:1109225:1 ppb|chromosome:GCA_000020645.1:Chromosome:1583698:1584402:1
group254: cct|chromosome:GCA_000006985.1:Chromosome:1109290:1110804:1 ppb|chromosome:GCA_000020645.1:Chromosome:1584457:1585968:1
group255: cct|chromosome:GCA_000006985.1:Chromosome:1110838:1111899:1 ppb|chromosome:GCA_000020645.1:Chromosome:1586001:1587059:1
group256: cct|chromosome:GCA_000006985.1:Chromosome:1112045:1112392:1 ppb|chromosome:GCA_000020645.1:Chromosome:223552:224529:1
group257: cct|chromosome:GCA_000006985.1:Chromosome:1112492:1113616:1 ppb|chromosome:GCA_000020645.1:Chromosome:1587592:1588671:1
group258: cct|chromosome:GCA_000006985.1:Chromosome:1113660:1114430:1 ppb|chromosome:GCA_000020645.1:Chromosome:1588693:1589478:1
group259: cct|chromosome:GCA_000006985.1:Chromosome:1114446:1115102:1 ppb|chromosome:GCA_000020645.1:Chromosome:1589490:1590146:1
group260: cct|chromosome:GCA_000006985.1:Chromosome:1115229:1117664:1 ppb|chromosome:GCA_000020645.1:Chromosome:1590221:1592659:1
group261: cct|chromosome:GCA_000006985.1:Chromosome:1117761:1118297:1 ppb|chromosome:GCA_000020645.1:Chromosome:1265781:1266254:1
group262: cct|chromosome:GCA_000006985.1:Chromosome:1119217:1119663:1 ppb|chromosome:GCA_000020645.1:Chromosome:1265343:1265798:1
group263: cct|chromosome:GCA_000006985.1:Chromosome:1119684:1121159:1 ppb|chromosome:GCA_000020645.1:Chromosome:1263795:1265285:1
group264: cct|chromosome:GCA_000006985.1:Chromosome:1121242:1121787:1 ppb|chromosome:GCA_000020645.1:Chromosome:1263187:1263735:1
group265: cct|chromosome:GCA_000006985.1:Chromosome:1121810:1123264:1 ppb|chromosome:GCA_000020645.1:Chromosome:1261735:1263183:1
group266: cct|chromosome:GCA_000006985.1:Chromosome:1123271:1123843:1 ppb|chromosome:GCA_000020645.1:Chromosome:1261164:1261742:1
group267: cct|chromosome:GCA_000006985.1:Chromosome:1124067:1125437:1 ppb|chromosome:GCA_000020645.1:Chromosome:1258698:1260071:1
group268: cct|chromosome:GCA_000006985.1:Chromosome:112431:113888:1 ppb|chromosome:GCA_000020645.1:Chromosome:1410324:1411778:1
group269: cct|chromosome:GCA_000006985.1:Chromosome:1125581:1125922:1 ppb|chromosome:GCA_000020645.1:Chromosome:1258261:1258599:1
group270: cct|chromosome:GCA_000006985.1:Chromosome:1125948:1126904:1 ppb|chromosome:GCA_000020645.1:Chromosome:1612329:1613291:1
group271: cct|chromosome:GCA_000006985.1:Chromosome:1126920:1128455:1 ppb|chromosome:GCA_000020645.1:Chromosome:1613312:1614853:1
group272: cct|chromosome:GCA_000006985.1:Chromosome:1128471:1129505:1 ppb|chromosome:GCA_000020645.1:Chromosome:1614869:1615906:1
group273: cct|chromosome:GCA_000006985.1:Chromosome:1130207:1130386:1 ppb|chromosome:GCA_000020645.1:Chromosome:1616263:1616436:1
group274: cct|chromosome:GCA_000006985.1:Chromosome:1131668:1132453:1 ppb|chromosome:GCA_000020645.1:Chromosome:1616443:1617177:1
group275: cct|chromosome:GCA_000006985.1:Chromosome:1132450:1133424:1 ppb|chromosome:GCA_000020645.1:Chromosome:1617249:1618223:1
group276: cct|chromosome:GCA_000006985.1:Chromosome:1133991:1134728:1 ppb|chromosome:GCA_000020645.1:Chromosome:1618507:1619349:1
group277: cct|chromosome:GCA_000006985.1:Chromosome:1134725:1135747:1 ppb|chromosome:GCA_000020645.1:Chromosome:1619346:1620371:1
group278: cct|chromosome:GCA_000006985.1:Chromosome:1135835:1136461:1 ppb|chromosome:GCA_000020645.1:Chromosome:1620351:1620998:1
group279: cct|chromosome:GCA_000006985.1:Chromosome:1136458:1136832:1 ppb|chromosome:GCA_000020645.1:Chromosome:1620995:1621342:1
group280: cct|chromosome:GCA_000006985.1:Chromosome:1136928:1137530:1 ppb|chromosome:GCA_000020645.1:Chromosome:1621498:1622100:1
group281: cct|chromosome:GCA_000006985.1:Chromosome:1137659:1138567:1 ppb|chromosome:GCA_000020645.1:Chromosome:1622191:1623048:1
group282: cct|chromosome:GCA_000006985.1:Chromosome:1138692:1139876:1 ppb|chromosome:GCA_000020645.1:Chromosome:1623279:1624460:1
group283: cct|chromosome:GCA_000006985.1:Chromosome:113939:114097:1 ppb|chromosome:GCA_000020645.1:Chromosome:1411818:1411976:1
group284: cct|chromosome:GCA_000006985.1:Chromosome:1141906:1142085:1 ppb|chromosome:GCA_000020645.1:Chromosome:1624577:1624750:1
group285: cct|chromosome:GCA_000006985.1:Chromosome:1142988:1143920:1 ppb|chromosome:GCA_000020645.1:Chromosome:1343058:1343993:1
group286: cct|chromosome:GCA_000006985.1:Chromosome:1143868:1145268:1 ppb|chromosome:GCA_000020645.1:Chromosome:1341636:1343009:1
group287: cct|chromosome:GCA_000006985.1:Chromosome:1145337:1146506:1 ppb|chromosome:GCA_000020645.1:Chromosome:1340421:1341584:1
group288: cct|chromosome:GCA_000006985.1:Chromosome:1146508:1148871:1 ppb|chromosome:GCA_000020645.1:Chromosome:1338054:1340417:1
group289: cct|chromosome:GCA_000006985.1:Chromosome:1151355:1152947:1 ppb|chromosome:GCA_000020645.1:Chromosome:1361416:1363017:1
group290: cct|chromosome:GCA_000006985.1:Chromosome:1156549:1157748:1 ppb|chromosome:GCA_000020645.1:Chromosome:2352146:2353342:1
group291: cct|chromosome:GCA_000006985.1:Chromosome:11570:12604:1 ppb|chromosome:GCA_000020645.1:Chromosome:2961956:2963002:1
group292: cct|chromosome:GCA_000006985.1:Chromosome:1159563:1159982:1 ppb|chromosome:GCA_000020645.1:Chromosome:1515046:1515687:1
group293: cct|chromosome:GCA_000006985.1:Chromosome:116044:116658:1 ppb|chromosome:GCA_000020645.1:Chromosome:79809:80420:1
group294: cct|chromosome:GCA_000006985.1:Chromosome:1160848:1161237:1 ppb|chromosome:GCA_000020645.1:Chromosome:958001:958780:1
group295: cct|chromosome:GCA_000006985.1:Chromosome:1161634:1164729:1 ppb|chromosome:GCA_000020645.1:Chromosome:1375394:1378468:1
group296: cct|chromosome:GCA_000006985.1:Chromosome:1164858:1167137:1 ppb|chromosome:GCA_000020645.1:Chromosome:1373084:1375366:1
group297: cct|chromosome:GCA_000006985.1:Chromosome:1167150:1168733:1 ppb|chromosome:GCA_000020645.1:Chromosome:1371465:1373051:1
group298: cct|chromosome:GCA_000006985.1:Chromosome:116816:117889:1 ppb|chromosome:GCA_000020645.1:Chromosome:80550:81623:1
group299: cct|chromosome:GCA_000006985.1:Chromosome:1168813:1170027:1 ppb|chromosome:GCA_000020645.1:Chromosome:1370181:1371383:1
group300: cct|chromosome:GCA_000006985.1:Chromosome:1170184:1170639:1 ppb|chromosome:GCA_000020645.1:Chromosome:2881783:2882238:1
group301: cct|chromosome:GCA_000006985.1:Chromosome:1170918:1172420:1 ppb|chromosome:GCA_000020645.1:Chromosome:1368344:1369837:1
group302: cct|chromosome:GCA_000006985.1:Chromosome:1172713:1174719:1 ppb|chromosome:GCA_000020645.1:Chromosome:1366271:1368241:1
group303: cct|chromosome:GCA_000006985.1:Chromosome:1174777:1175226:1 ppb|chromosome:GCA_000020645.1:Chromosome:1365769:1366218:1
group304: cct|chromosome:GCA_000006985.1:Chromosome:1175230:1176060:1 ppb|chromosome:GCA_000020645.1:Chromosome:1364926:1365756:1
group305: cct|chromosome:GCA_000006985.1:Chromosome:1176075:1177088:1 ppb|chromosome:GCA_000020645.1:Chromosome:1363899:1364912:1
group306: cct|chromosome:GCA_000006985.1:Chromosome:1177115:1177951:1 ppb|chromosome:GCA_000020645.1:Chromosome:1363036:1363851:1
group307: cct|chromosome:GCA_000006985.1:Chromosome:1178098:1178661:1 ppb|chromosome:GCA_000020645.1:Chromosome:1209220:1209792:1
group308: cct|chromosome:GCA_000006985.1:Chromosome:1178658:1179491:1 ppb|chromosome:GCA_000020645.1:Chromosome:1208393:1209223:1
group309: cct|chromosome:GCA_000006985.1:Chromosome:117911:119272:1 ppb|chromosome:GCA_000020645.1:Chromosome:81642:83003:1
group310: cct|chromosome:GCA_000006985.1:Chromosome:1179613:1180122:1 ppb|chromosome:GCA_000020645.1:Chromosome:1207787:1208329:1
group311: cct|chromosome:GCA_000006985.1:Chromosome:1180157:1181203:1 ppb|chromosome:GCA_000020645.1:Chromosome:1206717:1207784:1
group312: cct|chromosome:GCA_000006985.1:Chromosome:1181408:1181827:1 ppb|chromosome:GCA_000020645.1:Chromosome:1206089:1206541:1
group313: cct|chromosome:GCA_000006985.1:Chromosome:1181941:1182939:1 ppb|chromosome:GCA_000020645.1:Chromosome:1201859:1202860:1
group314: cct|chromosome:GCA_000006985.1:Chromosome:1182958:1183947:1 ppb|chromosome:GCA_000020645.1:Chromosome:1200881:1201846:1
group315: cct|chromosome:GCA_000006985.1:Chromosome:1184078:1184266:1 ppb|chromosome:GCA_000020645.1:Chromosome:1200559:1200750:1
group316: cct|chromosome:GCA_000006985.1:Chromosome:1184476:1184664:1 ppb|chromosome:GCA_000020645.1:Chromosome:1200237:1200425:1
group317: cct|chromosome:GCA_000006985.1:Chromosome:1184812:1185114:1 ppb|chromosome:GCA_000020645.1:Chromosome:1199817:1200152:1
group318: cct|chromosome:GCA_000006985.1:Chromosome:1185641:1187065:1 ppb|chromosome:GCA_000020645.1:Chromosome:1198638:1199810:1
group319: cct|chromosome:GCA_000006985.1:Chromosome:1187642:1188265:1 ppb|chromosome:GCA_000020645.1:Chromosome:1197901:1198527:1
group320: cct|chromosome:GCA_000006985.1:Chromosome:1188791:1189252:1 ppb|chromosome:GCA_000020645.1:Chromosome:1197392:1197856:1
group321: cct|chromosome:GCA_000006985.1:Chromosome:1189351:1190454:1 ppb|chromosome:GCA_000020645.1:Chromosome:1196164:1197165:1
group322: cct|chromosome:GCA_000006985.1:Chromosome:1190532:1191185:1 ppb|chromosome:GCA_000020645.1:Chromosome:1195538:1196167:1
group323: cct|chromosome:GCA_000006985.1:Chromosome:1191182:1191736:1 ppb|chromosome:GCA_000020645.1:Chromosome:1194985:1195530:1
group324: cct|chromosome:GCA_000006985.1:Chromosome:1191815:1193056:1 ppb|chromosome:GCA_000020645.1:Chromosome:1752464:1753714:1
group325: cct|chromosome:GCA_000006985.1:Chromosome:119318:120466:1 ppb|chromosome:GCA_000020645.1:Chromosome:83094:84242:1
group326: cct|chromosome:GCA_000006985.1:Chromosome:1194579:1194947:1 ppb|chromosome:GCA_000020645.1:Chromosome:1390225:1390593:1
group327: cct|chromosome:GCA_000006985.1:Chromosome:1194944:1195537:1 ppb|chromosome:GCA_000020645.1:Chromosome:922617:923300:1
group328: cct|chromosome:GCA_000006985.1:Chromosome:1195645:1196499:1 ppb|chromosome:GCA_000020645.1:Chromosome:1192859:1193875:1
group329: cct|chromosome:GCA_000006985.1:Chromosome:1196797:1198929:1 ppb|chromosome:GCA_000020645.1:Chromosome:1190554:1192767:1
group330: cct|chromosome:GCA_000006985.1:Chromosome:1201394:1202821:1 ppb|chromosome:GCA_000020645.1:Chromosome:1152611:1154032:1
group331: cct|chromosome:GCA_000006985.1:Chromosome:1206022:1207212:1 ppb|chromosome:GCA_000020645.1:Chromosome:1148140:1149270:1
group332: cct|chromosome:GCA_000006985.1:Chromosome:1207354:1207851:1 ppb|chromosome:GCA_000020645.1:Chromosome:1146625:1147092:1
group333: cct|chromosome:GCA_000006985.1:Chromosome:120743:121021:1 ppb|chromosome:GCA_000020645.1:Chromosome:954707:954982:1
group334: cct|chromosome:GCA_000006985.1:Chromosome:1209069:1210553:1 ppb|chromosome:GCA_000020645.1:Chromosome:1890920:1892419:1
group335: cct|chromosome:GCA_000006985.1:Chromosome:1216054:1217916:1 ppb|chromosome:GCA_000020645.1:Chromosome:1898224:1900080:1
group336: cct|chromosome:GCA_000006985.1:Chromosome:1217913:1219091:1 ppb|chromosome:GCA_000020645.1:Chromosome:1900080:1901255:1
group337: cct|chromosome:GCA_000006985.1:Chromosome:1219268:1220677:1 ppb|chromosome:GCA_000020645.1:Chromosome:1901386:1902810:1
group338: cct|chromosome:GCA_000006985.1:Chromosome:1220882:1221871:1 ppb|chromosome:GCA_000020645.1:Chromosome:1902881:1903930:1
group339: cct|chromosome:GCA_000006985.1:Chromosome:1221971:1222549:1 ppb|chromosome:GCA_000020645.1:Chromosome:1233379:1234050:1
group340: cct|chromosome:GCA_000006985.1:Chromosome:1224920:1225618:1 ppb|chromosome:GCA_000020645.1:Chromosome:1923149:1923859:1
group341: cct|chromosome:GCA_000006985.1:Chromosome:1225638:1227542:1 ppb|chromosome:GCA_000020645.1:Chromosome:1923919:1925817:1
group342: cct|chromosome:GCA_000006985.1:Chromosome:1227712:1228269:1 ppb|chromosome:GCA_000020645.1:Chromosome:1926111:1926665:1
group343: cct|chromosome:GCA_000006985.1:Chromosome:1228332:1229717:1 ppb|chromosome:GCA_000020645.1:Chromosome:1320753:1321556:1
group344: cct|chromosome:GCA_000006985.1:Chromosome:1230557:1231267:1 ppb|chromosome:GCA_000020645.1:Chromosome:1696679:1697377:1
group345: cct|chromosome:GCA_000006985.1:Chromosome:1233619:1234263:1 ppb|chromosome:GCA_000020645.1:Chromosome:1697435:1698088:1
group346: cct|chromosome:GCA_000006985.1:Chromosome:1234338:1235666:1 ppb|chromosome:GCA_000020645.1:Chromosome:1698222:1699484:1
group347: cct|chromosome:GCA_000006985.1:Chromosome:123440:124264:1 ppb|chromosome:GCA_000020645.1:Chromosome:86903:87727:1
group348: cct|chromosome:GCA_000006985.1:Chromosome:1235707:1238880:1 ppb|chromosome:GCA_000020645.1:Chromosome:1699517:1702675:1
group349: cct|chromosome:GCA_000006985.1:Chromosome:1238996:1240036:1 ppb|chromosome:GCA_000020645.1:Chromosome:1702779:1703819:1
group350: cct|chromosome:GCA_000006985.1:Chromosome:1240042:1240782:1 ppb|chromosome:GCA_000020645.1:Chromosome:1703843:1704574:1
group351: cct|chromosome:GCA_000006985.1:Chromosome:1241086:1241535:1 ppb|chromosome:GCA_000020645.1:Chromosome:1704859:1705311:1
group352: cct|chromosome:GCA_000006985.1:Chromosome:1241855:1243225:1 ppb|chromosome:GCA_000020645.1:Chromosome:1705411:1706820:1
group353: cct|chromosome:GCA_000006985.1:Chromosome:124386:126230:1 ppb|chromosome:GCA_000020645.1:Chromosome:87830:89677:1
group354: cct|chromosome:GCA_000006985.1:Chromosome:1244210:1246021:1 ppb|chromosome:GCA_000020645.1:Chromosome:1707460:1709265:1
group355: cct|chromosome:GCA_000006985.1:Chromosome:1246166:1248028:1 ppb|chromosome:GCA_000020645.1:Chromosome:1709940:1711145:1
group356: cct|chromosome:GCA_000006985.1:Chromosome:1248025:1249293:1 ppb|chromosome:GCA_000020645.1:Chromosome:1711142:1712428:1
group357: cct|chromosome:GCA_000006985.1:Chromosome:1250195:1250695:1 ppb|chromosome:GCA_000020645.1:Chromosome:854352:854852:1
group358: cct|chromosome:GCA_000006985.1:Chromosome:1250734:1251228:1 ppb|chromosome:GCA_000020645.1:Chromosome:90771:91268:1
group359: cct|chromosome:GCA_000006985.1:Chromosome:1251527:1252465:1 ppb|chromosome:GCA_000020645.1:Chromosome:1394982:1395923:1
group360: cct|chromosome:GCA_000006985.1:Chromosome:1252462:1253742:1 ppb|chromosome:GCA_000020645.1:Chromosome:1395920:1397143:1
group361: cct|chromosome:GCA_000006985.1:Chromosome:1253724:1254845:1 ppb|chromosome:GCA_000020645.1:Chromosome:1397148:1398242:1
group362: cct|chromosome:GCA_000006985.1:Chromosome:1254842:1255834:1 ppb|chromosome:GCA_000020645.1:Chromosome:1405421:1406401:1
group363: cct|chromosome:GCA_000006985.1:Chromosome:1255864:1256322:1 ppb|chromosome:GCA_000020645.1:Chromosome:1406420:1406860:1
group364: cct|chromosome:GCA_000006985.1:Chromosome:1256346:1256843:1 ppb|chromosome:GCA_000020645.1:Chromosome:1356311:1356817:1
group365: cct|chromosome:GCA_000006985.1:Chromosome:1257575:1258882:1 ppb|chromosome:GCA_000020645.1:Chromosome:1712494:1713759:1
group366: cct|chromosome:GCA_000006985.1:Chromosome:1258895:1259599:1 ppb|chromosome:GCA_000020645.1:Chromosome:1713765:1714469:1
group367: cct|chromosome:GCA_000006985.1:Chromosome:1259615:1259869:1 ppb|chromosome:GCA_000020645.1:Chromosome:1714483:1714743:1
group368: cct|chromosome:GCA_000006985.1:Chromosome:1259912:1260712:1 ppb|chromosome:GCA_000020645.1:Chromosome:1714766:1715569:1
group369: cct|chromosome:GCA_000006985.1:Chromosome:12601:13305:1 ppb|chromosome:GCA_000020645.1:Chromosome:2963009:2963710:1
group370: cct|chromosome:GCA_000006985.1:Chromosome:1260856:1261689:1 ppb|chromosome:GCA_000020645.1:Chromosome:1716200:1717033:1
group371: cct|chromosome:GCA_000006985.1:Chromosome:1261702:1262418:1 ppb|chromosome:GCA_000020645.1:Chromosome:1717046:1717861:1
group372: cct|chromosome:GCA_000006985.1:Chromosome:1262841:1263245:1 ppb|chromosome:GCA_000020645.1:Chromosome:1718021:1718434:1
group373: cct|chromosome:GCA_000006985.1:Chromosome:1263277:1264371:1 ppb|chromosome:GCA_000020645.1:Chromosome:1718473:1719555:1
group374: cct|chromosome:GCA_000006985.1:Chromosome:1264431:1265006:1 ppb|chromosome:GCA_000020645.1:Chromosome:1719552:1720127:1
group375: cct|chromosome:GCA_000006985.1:Chromosome:126478:127419:1 ppb|chromosome:GCA_000020645.1:Chromosome:89794:90735:1
group376: cct|chromosome:GCA_000006985.1:Chromosome:1265128:1266549:1 ppb|chromosome:GCA_000020645.1:Chromosome:1720231:1721643:1
group377: cct|chromosome:GCA_000006985.1:Chromosome:1266553:1267821:1 ppb|chromosome:GCA_000020645.1:Chromosome:1721640:1722893:1
group378: cct|chromosome:GCA_000006985.1:Chromosome:1267818:1268510:1 ppb|chromosome:GCA_000020645.1:Chromosome:1722901:1723590:1
group379: cct|chromosome:GCA_000006985.1:Chromosome:1268507:1269772:1 ppb|chromosome:GCA_000020645.1:Chromosome:1723587:1724852:1
group380: cct|chromosome:GCA_000006985.1:Chromosome:1269775:1271019:1 ppb|chromosome:GCA_000020645.1:Chromosome:1724861:1726096:1
group381: cct|chromosome:GCA_000006985.1:Chromosome:1272160:1272855:1 ppb|chromosome:GCA_000020645.1:Chromosome:1726267:1726956:1
group382: cct|chromosome:GCA_000006985.1:Chromosome:1273000:1273416:1 ppb|chromosome:GCA_000020645.1:Chromosome:1727087:1727533:1
group383: cct|chromosome:GCA_000006985.1:Chromosome:1278368:1279396:1 ppb|chromosome:GCA_000020645.1:Chromosome:1727620:1730283:1
group384: cct|chromosome:GCA_000006985.1:Chromosome:1279534:1280595:1 ppb|chromosome:GCA_000020645.1:Chromosome:1730299:1731351:1
group385: cct|chromosome:GCA_000006985.1:Chromosome:1280762:1281733:1 ppb|chromosome:GCA_000020645.1:Chromosome:1731529:1732500:1
group386: cct|chromosome:GCA_000006985.1:Chromosome:1281772:1282371:1 ppb|chromosome:GCA_000020645.1:Chromosome:1732532:1733131:1
group387: cct|chromosome:GCA_000006985.1:Chromosome:128241:129572:1 ppb|chromosome:GCA_000020645.1:Chromosome:91467:92801:1
group388: cct|chromosome:GCA_000006985.1:Chromosome:1282523:1284007:1 ppb|chromosome:GCA_000020645.1:Chromosome:1733251:1734708:1
group389: cct|chromosome:GCA_000006985.1:Chromosome:1284004:1284591:1 ppb|chromosome:GCA_000020645.1:Chromosome:266083:266625:1
group390: cct|chromosome:GCA_000006985.1:Chromosome:1284862:1287051:1 ppb|chromosome:GCA_000020645.1:Chromosome:1735290:1737533:1
group391: cct|chromosome:GCA_000006985.1:Chromosome:1287150:1288022:1 ppb|chromosome:GCA_000020645.1:Chromosome:1737591:1738460:1
group392: cct|chromosome:GCA_000006985.1:Chromosome:1289462:1290712:1 ppb|chromosome:GCA_000020645.1:Chromosome:1738491:1739744:1
group393: cct|chromosome:GCA_000006985.1:Chromosome:1290861:1291043:1 ppb|chromosome:GCA_000020645.1:Chromosome:1739894:1740076:1
group394: cct|chromosome:GCA_000006985.1:Chromosome:1291382:1292143:1 ppb|chromosome:GCA_000020645.1:Chromosome:1740355:1741152:1
group395: cct|chromosome:GCA_000006985.1:Chromosome:1292621:1293697:1 ppb|chromosome:GCA_000020645.1:Chromosome:2070148:2072100:1
group396: cct|chromosome:GCA_000006985.1:Chromosome:129582:129923:1 ppb|chromosome:GCA_000020645.1:Chromosome:92811:93152:1
group397: cct|chromosome:GCA_000006985.1:Chromosome:1297160:1297894:1 ppb|chromosome:GCA_000020645.1:Chromosome:1835039:1836088:1
group398: cct|chromosome:GCA_000006985.1:Chromosome:1298050:1298463:1 ppb|chromosome:GCA_000020645.1:Chromosome:1836756:1837175:1
group399: cct|chromosome:GCA_000006985.1:Chromosome:1298423:1299748:1 ppb|chromosome:GCA_000020645.1:Chromosome:1837159:1838463:1
group400: cct|chromosome:GCA_000006985.1:Chromosome:1300012:1300944:1 ppb|chromosome:GCA_000020645.1:Chromosome:1838675:1839607:1
group401: cct|chromosome:GCA_000006985.1:Chromosome:1300998:1302533:1 ppb|chromosome:GCA_000020645.1:Chromosome:1839735:1841270:1
group402: cct|chromosome:GCA_000006985.1:Chromosome:1303909:1305798:1 ppb|chromosome:GCA_000020645.1:Chromosome:1593425:1595308:1
group403: cct|chromosome:GCA_000006985.1:Chromosome:1307178:1307411:1 ppb|chromosome:GCA_000020645.1:Chromosome:1850906:1851724:1
group404: cct|chromosome:GCA_000006985.1:Chromosome:1310189:1311322:1 ppb|chromosome:GCA_000020645.1:Chromosome:1855874:1857007:1
group405: cct|chromosome:GCA_000006985.1:Chromosome:1311309:1312613:1 ppb|chromosome:GCA_000020645.1:Chromosome:1856994:1858289:1
group406: cct|chromosome:GCA_000006985.1:Chromosome:1313781:1314467:1 ppb|chromosome:GCA_000020645.1:Chromosome:2554892:2555434:1
group407: cct|chromosome:GCA_000006985.1:Chromosome:131515:132798:1 ppb|chromosome:GCA_000020645.1:Chromosome:94003:95277:1
group408: cct|chromosome:GCA_000006985.1:Chromosome:1318344:1318919:1 ppb|chromosome:GCA_000020645.1:Chromosome:1862566:1863360:1
group409: cct|chromosome:GCA_000006985.1:Chromosome:1318923:1320029:1 ppb|chromosome:GCA_000020645.1:Chromosome:1863376:1864473:1
group410: cct|chromosome:GCA_000006985.1:Chromosome:1320137:1320949:1 ppb|chromosome:GCA_000020645.1:Chromosome:1864451:1865269:1
group411: cct|chromosome:GCA_000006985.1:Chromosome:1320973:1321488:1 ppb|chromosome:GCA_000020645.1:Chromosome:1865295:1865801:1
group412: cct|chromosome:GCA_000006985.1:Chromosome:1321605:1322021:1 ppb|chromosome:GCA_000020645.1:Chromosome:125891:126310:1
group413: cct|chromosome:GCA_000006985.1:Chromosome:1322118:1324262:1 ppb|chromosome:GCA_000020645.1:Chromosome:1865950:1868118:1
group414: cct|chromosome:GCA_000006985.1:Chromosome:1324329:1324853:1 ppb|chromosome:GCA_000020645.1:Chromosome:1868163:1868687:1
group415: cct|chromosome:GCA_000006985.1:Chromosome:1325491:1326852:1 ppb|chromosome:GCA_000020645.1:Chromosome:1869192:1870553:1
group416: cct|chromosome:GCA_000006985.1:Chromosome:1327023:1327631:1 ppb|chromosome:GCA_000020645.1:Chromosome:1870562:1871170:1
group417: cct|chromosome:GCA_000006985.1:Chromosome:1327619:1328314:1 ppb|chromosome:GCA_000020645.1:Chromosome:1871152:1871844:1
group418: cct|chromosome:GCA_000006985.1:Chromosome:132795:133223:1 ppb|chromosome:GCA_000020645.1:Chromosome:95287:95724:1
group419: cct|chromosome:GCA_000006985.1:Chromosome:1328470:1329108:1 ppb|chromosome:GCA_000020645.1:Chromosome:1871969:1872628:1
group420: cct|chromosome:GCA_000006985.1:Chromosome:1329226:1329684:1 ppb|chromosome:GCA_000020645.1:Chromosome:1872733:1873179:1
group421: cct|chromosome:GCA_000006985.1:Chromosome:1329752:1330504:1 ppb|chromosome:GCA_000020645.1:Chromosome:1873248:1873997:1
group422: cct|chromosome:GCA_000006985.1:Chromosome:1330501:1332234:1 ppb|chromosome:GCA_000020645.1:Chromosome:1017124:1018827:1
group423: cct|chromosome:GCA_000006985.1:Chromosome:13318:14973:1 ppb|chromosome:GCA_000020645.1:Chromosome:2963720:2965378:1
group424: cct|chromosome:GCA_000006985.1:Chromosome:133234:133908:1 ppb|chromosome:GCA_000020645.1:Chromosome:95724:96395:1
group425: cct|chromosome:GCA_000006985.1:Chromosome:1332792:1333268:1 ppb|chromosome:GCA_000020645.1:Chromosome:1016541:1017014:1
group426: cct|chromosome:GCA_000006985.1:Chromosome:1333289:1334302:1 ppb|chromosome:GCA_000020645.1:Chromosome:1015521:1016525:1
group427: cct|chromosome:GCA_000006985.1:Chromosome:1334253:1335407:1 ppb|chromosome:GCA_000020645.1:Chromosome:1014398:1015510:1
group428: cct|chromosome:GCA_000006985.1:Chromosome:1335553:1337382:1 ppb|chromosome:GCA_000020645.1:Chromosome:992098:993924:1
group429: cct|chromosome:GCA_000006985.1:Chromosome:1337588:1338433:1 ppb|chromosome:GCA_000020645.1:Chromosome:991078:991923:1
group430: cct|chromosome:GCA_000006985.1:Chromosome:1338547:1339827:1 ppb|chromosome:GCA_000020645.1:Chromosome:989681:990958:1
group431: cct|chromosome:GCA_000006985.1:Chromosome:1339848:1340786:1 ppb|chromosome:GCA_000020645.1:Chromosome:988720:989661:1
group432: cct|chromosome:GCA_000006985.1:Chromosome:134009:134500:1 ppb|chromosome:GCA_000020645.1:Chromosome:98858:99253:1
group433: cct|chromosome:GCA_000006985.1:Chromosome:1340786:1341526:1 ppb|chromosome:GCA_000020645.1:Chromosome:987977:988720:1
group434: cct|chromosome:GCA_000006985.1:Chromosome:1342057:1342842:1 ppb|chromosome:GCA_000020645.1:Chromosome:987191:987961:1
group435: cct|chromosome:GCA_000006985.1:Chromosome:1343000:1343986:1 ppb|chromosome:GCA_000020645.1:Chromosome:982448:983434:1
group436: cct|chromosome:GCA_000006985.1:Chromosome:1344156:1345349:1 ppb|chromosome:GCA_000020645.1:Chromosome:981172:982365:1
group437: cct|chromosome:GCA_000006985.1:Chromosome:134602:137082:1 ppb|chromosome:GCA_000020645.1:Chromosome:99376:101859:1
group438: cct|chromosome:GCA_000006985.1:Chromosome:1347367:1348188:1 ppb|chromosome:GCA_000020645.1:Chromosome:980363:981181:1
group439: cct|chromosome:GCA_000006985.1:Chromosome:1348361:1348897:1 ppb|chromosome:GCA_000020645.1:Chromosome:971913:972344:1
group440: cct|chromosome:GCA_000006985.1:Chromosome:1349976:1350914:1 ppb|chromosome:GCA_000020645.1:Chromosome:1026924:1027859:1
group441: cct|chromosome:GCA_000006985.1:Chromosome:1350935:1352638:1 ppb|chromosome:GCA_000020645.1:Chromosome:1025543:1026901:1
group442: cct|chromosome:GCA_000006985.1:Chromosome:1352637:1354307:1 ppb|chromosome:GCA_000020645.1:Chromosome:1878240:1879874:1
group443: cct|chromosome:GCA_000006985.1:Chromosome:1356164:1356901:1 ppb|chromosome:GCA_000020645.1:Chromosome:1879943:1880698:1
group444: cct|chromosome:GCA_000006985.1:Chromosome:1356918:1357142:1 ppb|chromosome:GCA_000020645.1:Chromosome:1880709:1880933:1
group445: cct|chromosome:GCA_000006985.1:Chromosome:1357167:1357646:1 ppb|chromosome:GCA_000020645.1:Chromosome:1880967:1881446:1
group446: cct|chromosome:GCA_000006985.1:Chromosome:1357805:1359322:1 ppb|chromosome:GCA_000020645.1:Chromosome:1881611:1883107:1
group447: cct|chromosome:GCA_000006985.1:Chromosome:1359347:1360861:1 ppb|chromosome:GCA_000020645.1:Chromosome:1883163:1884659:1
group448: cct|chromosome:GCA_000006985.1:Chromosome:1360984:1361442:1 ppb|chromosome:GCA_000020645.1:Chromosome:1884789:1885217:1
group449: cct|chromosome:GCA_000006985.1:Chromosome:1361436:1362278:1 ppb|chromosome:GCA_000020645.1:Chromosome:1885211:1886041:1
group450: cct|chromosome:GCA_000006985.1:Chromosome:1362391:1364208:1 ppb|chromosome:GCA_000020645.1:Chromosome:1886099:1887916:1
group451: cct|chromosome:GCA_000006985.1:Chromosome:1364329:1365273:1 ppb|chromosome:GCA_000020645.1:Chromosome:1887998:1888957:1
group452: cct|chromosome:GCA_000006985.1:Chromosome:1365277:1365840:1 ppb|chromosome:GCA_000020645.1:Chromosome:1888954:1889520:1
group453: cct|chromosome:GCA_000006985.1:Chromosome:1366130:1366621:1 ppb|chromosome:GCA_000020645.1:Chromosome:2711388:2711882:1
group454: cct|chromosome:GCA_000006985.1:Chromosome:1366634:1366960:1 ppb|chromosome:GCA_000020645.1:Chromosome:1132560:1132883:1
group455: cct|chromosome:GCA_000006985.1:Chromosome:1366972:1368057:1 ppb|chromosome:GCA_000020645.1:Chromosome:1131468:1132556:1
group456: cct|chromosome:GCA_000006985.1:Chromosome:1368830:1369237:1 ppb|chromosome:GCA_000020645.1:Chromosome:2057866:2058225:1
group457: cct|chromosome:GCA_000006985.1:Chromosome:1369107:1369670:1 ppb|chromosome:GCA_000020645.1:Chromosome:1983317:1983868:1
group458: cct|chromosome:GCA_000006985.1:Chromosome:1369836:1371431:1 ppb|chromosome:GCA_000020645.1:Chromosome:1768610:1770064:1
group459: cct|chromosome:GCA_000006985.1:Chromosome:137194:138891:1 ppb|chromosome:GCA_000020645.1:Chromosome:101966:103663:1
group460: cct|chromosome:GCA_000006985.1:Chromosome:1379795:1381057:1 ppb|chromosome:GCA_000020645.1:Chromosome:1130199:1131455:1
group461: cct|chromosome:GCA_000006985.1:Chromosome:1381006:1381749:1 ppb|chromosome:GCA_000020645.1:Chromosome:1129503:1130195:1
group462: cct|chromosome:GCA_000006985.1:Chromosome:1381861:1383171:1 ppb|chromosome:GCA_000020645.1:Chromosome:1126413:1127726:1
group463: cct|chromosome:GCA_000006985.1:Chromosome:1383456:1383659:1 ppb|chromosome:GCA_000020645.1:Chromosome:1858931:1859161:1
group464: cct|chromosome:GCA_000006985.1:Chromosome:1383659:1383892:1 ppb|chromosome:GCA_000020645.1:Chromosome:1858635:1858931:1
group465: cct|chromosome:GCA_000006985.1:Chromosome:1383958:1385073:1 ppb|chromosome:GCA_000020645.1:Chromosome:1125010:1126320:1
group466: cct|chromosome:GCA_000006985.1:Chromosome:1385285:1386709:1 ppb|chromosome:GCA_000020645.1:Chromosome:1123475:1124956:1
group467: cct|chromosome:GCA_000006985.1:Chromosome:1386853:1387857:1 ppb|chromosome:GCA_000020645.1:Chromosome:1122358:1123362:1
group468: cct|chromosome:GCA_000006985.1:Chromosome:1388550:1389212:1 ppb|chromosome:GCA_000020645.1:Chromosome:2840736:2841362:1
group469: cct|chromosome:GCA_000006985.1:Chromosome:1389300:1390511:1 ppb|chromosome:GCA_000020645.1:Chromosome:1119004:1120188:1
group470: cct|chromosome:GCA_000006985.1:Chromosome:1390557:1391141:1 ppb|chromosome:GCA_000020645.1:Chromosome:1118323:1118946:1
group471: cct|chromosome:GCA_000006985.1:Chromosome:1391164:1392234:1 ppb|chromosome:GCA_000020645.1:Chromosome:1117253:1118305:1
group472: cct|chromosome:GCA_000006985.1:Chromosome:1392405:1393289:1 ppb|chromosome:GCA_000020645.1:Chromosome:1116190:1117089:1
group473: cct|chromosome:GCA_000006985.1:Chromosome:1393781:1394551:1 ppb|chromosome:GCA_000020645.1:Chromosome:1115260:1115997:1
group474: cct|chromosome:GCA_000006985.1:Chromosome:1394666:1396111:1 ppb|chromosome:GCA_000020645.1:Chromosome:1113757:1115202:1
group475: cct|chromosome:GCA_000006985.1:Chromosome:1396317:1396904:1 ppb|chromosome:GCA_000020645.1:Chromosome:1113001:1113591:1
group476: cct|chromosome:GCA_000006985.1:Chromosome:1397113:1398414:1 ppb|chromosome:GCA_000020645.1:Chromosome:1098296:1099603:1
group477: cct|chromosome:GCA_000006985.1:Chromosome:1398423:1399283:1 ppb|chromosome:GCA_000020645.1:Chromosome:1097423:1098283:1
group478: cct|chromosome:GCA_000006985.1:Chromosome:1398:2879:1 ppb|chromosome:GCA_000020645.1:Chromosome:1:1464:1
group479: cct|chromosome:GCA_000006985.1:Chromosome:1399308:1400168:1 ppb|chromosome:GCA_000020645.1:Chromosome:1094993:1095856:1
group480: cct|chromosome:GCA_000006985.1:Chromosome:1400250:1401029:1 ppb|chromosome:GCA_000020645.1:Chromosome:1093974:1094900:1
group481: cct|chromosome:GCA_000006985.1:Chromosome:1401052:1402182:1 ppb|chromosome:GCA_000020645.1:Chromosome:1092802:1093953:1
group482: cct|chromosome:GCA_000006985.1:Chromosome:1402230:1403831:1 ppb|chromosome:GCA_000020645.1:Chromosome:1091210:1092790:1
group483: cct|chromosome:GCA_000006985.1:Chromosome:1404066:1405166:1 ppb|chromosome:GCA_000020645.1:Chromosome:1089866:1090966:1
group484: cct|chromosome:GCA_000006985.1:Chromosome:1405334:1405738:1 ppb|chromosome:GCA_000020645.1:Chromosome:1089413:1089814:1
group485: cct|chromosome:GCA_000006985.1:Chromosome:1405806:1407560:1 ppb|chromosome:GCA_000020645.1:Chromosome:1087579:1089330:1
group486: cct|chromosome:GCA_000006985.1:Chromosome:1408977:1411613:1 ppb|chromosome:GCA_000020645.1:Chromosome:1066873:1069491:1
group487: cct|chromosome:GCA_000006985.1:Chromosome:1411769:1412206:1 ppb|chromosome:GCA_000020645.1:Chromosome:1066251:1066688:1
group488: cct|chromosome:GCA_000006985.1:Chromosome:1412295:1412582:1 ppb|chromosome:GCA_000020645.1:Chromosome:1065873:1066163:1
group489: cct|chromosome:GCA_000006985.1:Chromosome:1412619:1412873:1 ppb|chromosome:GCA_000020645.1:Chromosome:1065581:1065835:1
group490: cct|chromosome:GCA_000006985.1:Chromosome:1413340:1414272:1 ppb|chromosome:GCA_000020645.1:Chromosome:1064523:1065455:1
group491: cct|chromosome:GCA_000006985.1:Chromosome:1414630:1415673:1 ppb|chromosome:GCA_000020645.1:Chromosome:1063372:1064421:1
group492: cct|chromosome:GCA_000006985.1:Chromosome:1415706:1416953:1 ppb|chromosome:GCA_000020645.1:Chromosome:1062098:1063354:1
group493: cct|chromosome:GCA_000006985.1:Chromosome:1416960:1417835:1 ppb|chromosome:GCA_000020645.1:Chromosome:1061172:1062047:1
group494: cct|chromosome:GCA_000006985.1:Chromosome:1417832:1418755:1 ppb|chromosome:GCA_000020645.1:Chromosome:1060242:1061156:1
group495: cct|chromosome:GCA_000006985.1:Chromosome:1418760:1419842:1 ppb|chromosome:GCA_000020645.1:Chromosome:1059200:1060261:1
group496: cct|chromosome:GCA_000006985.1:Chromosome:1419876:1420196:1 ppb|chromosome:GCA_000020645.1:Chromosome:1058830:1059180:1
group497: cct|chromosome:GCA_000006985.1:Chromosome:1420326:1421081:1 ppb|chromosome:GCA_000020645.1:Chromosome:1033109:1033864:1
group498: cct|chromosome:GCA_000006985.1:Chromosome:1421198:1421602:1 ppb|chromosome:GCA_000020645.1:Chromosome:474844:475203:1
group499: cct|chromosome:GCA_000006985.1:Chromosome:1422970:1423194:1 ppb|chromosome:GCA_000020645.1:Chromosome:2416977:2417201:1
group500: cct|chromosome:GCA_000006985.1:Chromosome:1423202:1423417:1 ppb|chromosome:GCA_000020645.1:Chromosome:594004:594195:1
group501: cct|chromosome:GCA_000006985.1:Chromosome:1423776:1426151:1 ppb|chromosome:GCA_000020645.1:Chromosome:2004498:2006885:1
group502: cct|chromosome:GCA_000006985.1:Chromosome:1426329:1427561:1 ppb|chromosome:GCA_000020645.1:Chromosome:2006928:2008127:1
group503: cct|chromosome:GCA_000006985.1:Chromosome:1431807:1432937:1 ppb|chromosome:GCA_000020645.1:Chromosome:2011098:2012225:1
group504: cct|chromosome:GCA_000006985.1:Chromosome:1432952:1434574:1 ppb|chromosome:GCA_000020645.1:Chromosome:2012242:2013873:1
group505: cct|chromosome:GCA_000006985.1:Chromosome:1435931:1436755:1 ppb|chromosome:GCA_000020645.1:Chromosome:2036852:2037676:1
group506: cct|chromosome:GCA_000006985.1:Chromosome:1436827:1437177:1 ppb|chromosome:GCA_000020645.1:Chromosome:2037695:2038051:1
group507: cct|chromosome:GCA_000006985.1:Chromosome:1437177:1437554:1 ppb|chromosome:GCA_000020645.1:Chromosome:2038052:2038429:1
group508: cct|chromosome:GCA_000006985.1:Chromosome:1437602:1439233:1 ppb|chromosome:GCA_000020645.1:Chromosome:2038466:2040100:1
group509: cct|chromosome:GCA_000006985.1:Chromosome:1439262:1440641:1 ppb|chromosome:GCA_000020645.1:Chromosome:2040127:2041509:1
group510: cct|chromosome:GCA_000006985.1:Chromosome:1440819:1442186:1 ppb|chromosome:GCA_000020645.1:Chromosome:2041617:2042978:1
group511: cct|chromosome:GCA_000006985.1:Chromosome:1442183:1443550:1 ppb|chromosome:GCA_000020645.1:Chromosome:2042975:2044327:1
group512: cct|chromosome:GCA_000006985.1:Chromosome:1443584:1444858:1 ppb|chromosome:GCA_000020645.1:Chromosome:2044340:2045611:1
group513: cct|chromosome:GCA_000006985.1:Chromosome:1444953:1445261:1 ppb|chromosome:GCA_000020645.1:Chromosome:2045701:2046009:1
group514: cct|chromosome:GCA_000006985.1:Chromosome:1445466:1447694:1 ppb|chromosome:GCA_000020645.1:Chromosome:2084246:2086471:1
group515: cct|chromosome:GCA_000006985.1:Chromosome:144731:146809:1 ppb|chromosome:GCA_000020645.1:Chromosome:2779863:2781938:1
group516: cct|chromosome:GCA_000006985.1:Chromosome:1447828:1448637:1 ppb|chromosome:GCA_000020645.1:Chromosome:2072357:2073166:1
group517: cct|chromosome:GCA_000006985.1:Chromosome:1448726:1449472:1 ppb|chromosome:GCA_000020645.1:Chromosome:463403:464152:1
group518: cct|chromosome:GCA_000006985.1:Chromosome:1449578:1451773:1 ppb|chromosome:GCA_000020645.1:Chromosome:2447418:2449616:1
group519: cct|chromosome:GCA_000006985.1:Chromosome:1451866:1453920:1 ppb|chromosome:GCA_000020645.1:Chromosome:2449729:2451825:1
group520: cct|chromosome:GCA_000006985.1:Chromosome:1454229:1457096:1 ppb|chromosome:GCA_000020645.1:Chromosome:2452058:2455003:1
group521: cct|chromosome:GCA_000006985.1:Chromosome:1457109:1458263:1 ppb|chromosome:GCA_000020645.1:Chromosome:2455040:2456119:1
group522: cct|chromosome:GCA_000006985.1:Chromosome:1458269:1459066:1 ppb|chromosome:GCA_000020645.1:Chromosome:2456125:2456949:1
group523: cct|chromosome:GCA_000006985.1:Chromosome:1460314:1463019:1 ppb|chromosome:GCA_000020645.1:Chromosome:2465181:2467892:1
group524: cct|chromosome:GCA_000006985.1:Chromosome:1463111:1463788:1 ppb|chromosome:GCA_000020645.1:Chromosome:2467910:2468587:1
group525: cct|chromosome:GCA_000006985.1:Chromosome:1463997:1464656:1 ppb|chromosome:GCA_000020645.1:Chromosome:2468858:2469508:1
group526: cct|chromosome:GCA_000006985.1:Chromosome:1464730:1465566:1 ppb|chromosome:GCA_000020645.1:Chromosome:2469505:2470344:1
group527: cct|chromosome:GCA_000006985.1:Chromosome:1465841:1468453:1 ppb|chromosome:GCA_000020645.1:Chromosome:2470530:2473214:1
group528: cct|chromosome:GCA_000006985.1:Chromosome:1468483:1469274:1 ppb|chromosome:GCA_000020645.1:Chromosome:2473284:2474081:1
group529: cct|chromosome:GCA_000006985.1:Chromosome:1469279:1470970:1 ppb|chromosome:GCA_000020645.1:Chromosome:2474086:2475777:1
group530: cct|chromosome:GCA_000006985.1:Chromosome:147061:148374:1 ppb|chromosome:GCA_000020645.1:Chromosome:2778324:2779637:1
group531: cct|chromosome:GCA_000006985.1:Chromosome:1471081:1471884:1 ppb|chromosome:GCA_000020645.1:Chromosome:2868171:2868968:1
group532: cct|chromosome:GCA_000006985.1:Chromosome:1471881:1473125:1 ppb|chromosome:GCA_000020645.1:Chromosome:2866936:2868174:1
group533: cct|chromosome:GCA_000006985.1:Chromosome:1473131:1473469:1 ppb|chromosome:GCA_000020645.1:Chromosome:2475790:2476110:1
group534: cct|chromosome:GCA_000006985.1:Chromosome:1473643:1474077:1 ppb|chromosome:GCA_000020645.1:Chromosome:2476164:2476562:1
group535: cct|chromosome:GCA_000006985.1:Chromosome:1474201:1474845:1 ppb|chromosome:GCA_000020645.1:Chromosome:2476587:2477324:1
group536: cct|chromosome:GCA_000006985.1:Chromosome:1474949:1475512:1 ppb|chromosome:GCA_000020645.1:Chromosome:2477350:2477913:1
group537: cct|chromosome:GCA_000006985.1:Chromosome:1475789:1477018:1 ppb|chromosome:GCA_000020645.1:Chromosome:2477934:2479184:1
group538: cct|chromosome:GCA_000006985.1:Chromosome:1477034:1477954:1 ppb|chromosome:GCA_000020645.1:Chromosome:2481659:2482591:1
group539: cct|chromosome:GCA_000006985.1:Chromosome:1481471:1482406:1 ppb|chromosome:GCA_000020645.1:Chromosome:1674718:1675632:1
group540: cct|chromosome:GCA_000006985.1:Chromosome:1482413:1483786:1 ppb|chromosome:GCA_000020645.1:Chromosome:2483673:2485055:1
group541: cct|chromosome:GCA_000006985.1:Chromosome:1483851:1484786:1 ppb|chromosome:GCA_000020645.1:Chromosome:2485117:2486076:1
group542: cct|chromosome:GCA_000006985.1:Chromosome:148462:148770:1 ppb|chromosome:GCA_000020645.1:Chromosome:2777913:2778251:1
group543: cct|chromosome:GCA_000006985.1:Chromosome:1484944:1487058:1 ppb|chromosome:GCA_000020645.1:Chromosome:2486113:2488233:1
group544: cct|chromosome:GCA_000006985.1:Chromosome:1487154:1487381:1 ppb|chromosome:GCA_000020645.1:Chromosome:2488333:2488560:1
group545: cct|chromosome:GCA_000006985.1:Chromosome:1487415:1487975:1 ppb|chromosome:GCA_000020645.1:Chromosome:2488609:2489169:1
group546: cct|chromosome:GCA_000006985.1:Chromosome:148807:151047:1 ppb|chromosome:GCA_000020645.1:Chromosome:2775818:2777884:1
group547: cct|chromosome:GCA_000006985.1:Chromosome:1489741:1490115:1 ppb|chromosome:GCA_000020645.1:Chromosome:1105475:1106140:1
group548: cct|chromosome:GCA_000006985.1:Chromosome:1491158:1491961:1 ppb|chromosome:GCA_000020645.1:Chromosome:763863:764669:1
group549: cct|chromosome:GCA_000006985.1:Chromosome:1492001:1492531:1 ppb|chromosome:GCA_000020645.1:Chromosome:763303:763827:1
group550: cct|chromosome:GCA_000006985.1:Chromosome:1492533:1493066:1 ppb|chromosome:GCA_000020645.1:Chromosome:762767:763300:1
group551: cct|chromosome:GCA_000006985.1:Chromosome:1493076:1493819:1 ppb|chromosome:GCA_000020645.1:Chromosome:762014:762760:1
group552: cct|chromosome:GCA_000006985.1:Chromosome:1494185:1496062:1 ppb|chromosome:GCA_000020645.1:Chromosome:759818:761713:1
group553: cct|chromosome:GCA_000006985.1:Chromosome:1497331:1498653:1 ppb|chromosome:GCA_000020645.1:Chromosome:758444:759760:1
group554: cct|chromosome:GCA_000006985.1:Chromosome:1498678:1499961:1 ppb|chromosome:GCA_000020645.1:Chromosome:757155:758414:1
group555: cct|chromosome:GCA_000006985.1:Chromosome:15001:15588:1 ppb|chromosome:GCA_000020645.1:Chromosome:2965341:2965985:1
group556: cct|chromosome:GCA_000006985.1:Chromosome:1500222:1502078:1 ppb|chromosome:GCA_000020645.1:Chromosome:755067:756923:1
group557: cct|chromosome:GCA_000006985.1:Chromosome:1502523:1503113:1 ppb|chromosome:GCA_000020645.1:Chromosome:754518:755003:1
group558: cct|chromosome:GCA_000006985.1:Chromosome:1503241:1504119:1 ppb|chromosome:GCA_000020645.1:Chromosome:753606:754481:1
group559: cct|chromosome:GCA_000006985.1:Chromosome:1504315:1506438:1 ppb|chromosome:GCA_000020645.1:Chromosome:751349:753469:1
group560: cct|chromosome:GCA_000006985.1:Chromosome:1506471:1507388:1 ppb|chromosome:GCA_000020645.1:Chromosome:750335:751258:1
group561: cct|chromosome:GCA_000006985.1:Chromosome:1507413:1508228:1 ppb|chromosome:GCA_000020645.1:Chromosome:749226:750338:1
group562: cct|chromosome:GCA_000006985.1:Chromosome:1508725:1509198:1 ppb|chromosome:GCA_000020645.1:Chromosome:748532:749005:1
group563: cct|chromosome:GCA_000006985.1:Chromosome:1509290:1510561:1 ppb|chromosome:GCA_000020645.1:Chromosome:747261:748535:1
group564: cct|chromosome:GCA_000006985.1:Chromosome:151044:151841:1 ppb|chromosome:GCA_000020645.1:Chromosome:2775057:2775833:1
group565: cct|chromosome:GCA_000006985.1:Chromosome:1510727:1511932:1 ppb|chromosome:GCA_000020645.1:Chromosome:745871:747076:1
group566: cct|chromosome:GCA_000006985.1:Chromosome:1512108:1513019:1 ppb|chromosome:GCA_000020645.1:Chromosome:744856:745767:1
group567: cct|chromosome:GCA_000006985.1:Chromosome:1513030:1514202:1 ppb|chromosome:GCA_000020645.1:Chromosome:743669:744838:1
group568: cct|chromosome:GCA_000006985.1:Chromosome:1514336:1514674:1 ppb|chromosome:GCA_000020645.1:Chromosome:737927:738166:1
group569: cct|chromosome:GCA_000006985.1:Chromosome:1514689:1515783:1 ppb|chromosome:GCA_000020645.1:Chromosome:736879:737973:1
group570: cct|chromosome:GCA_000006985.1:Chromosome:1515934:1516989:1 ppb|chromosome:GCA_000020645.1:Chromosome:735667:736722:1
group571: cct|chromosome:GCA_000006985.1:Chromosome:1517076:1518068:1 ppb|chromosome:GCA_000020645.1:Chromosome:734601:735599:1
group572: cct|chromosome:GCA_000006985.1:Chromosome:1518211:1518429:1 ppb|chromosome:GCA_000020645.1:Chromosome:734310:734528:1
group573: cct|chromosome:GCA_000006985.1:Chromosome:1518500:1518940:1 ppb|chromosome:GCA_000020645.1:Chromosome:733787:734227:1
group574: cct|chromosome:GCA_000006985.1:Chromosome:1518918:1519994:1 ppb|chromosome:GCA_000020645.1:Chromosome:732735:733775:1
group575: cct|chromosome:GCA_000006985.1:Chromosome:1520000:1520995:1 ppb|chromosome:GCA_000020645.1:Chromosome:731675:732661:1
group576: cct|chromosome:GCA_000006985.1:Chromosome:1521184:1521834:1 ppb|chromosome:GCA_000020645.1:Chromosome:730914:731552:1
group577: cct|chromosome:GCA_000006985.1:Chromosome:1521982:1522185:1 ppb|chromosome:GCA_000020645.1:Chromosome:730586:730795:1
group578: cct|chromosome:GCA_000006985.1:Chromosome:1522682:1524388:1 ppb|chromosome:GCA_000020645.1:Chromosome:728864:730567:1
group579: cct|chromosome:GCA_000006985.1:Chromosome:152421:152612:1 ppb|chromosome:GCA_000020645.1:Chromosome:2774391:2774582:1
group580: cct|chromosome:GCA_000006985.1:Chromosome:1524671:1525258:1 ppb|chromosome:GCA_000020645.1:Chromosome:2556427:2557206:1
group581: cct|chromosome:GCA_000006985.1:Chromosome:152640:153215:1 ppb|chromosome:GCA_000020645.1:Chromosome:2773792:2774367:1
group582: cct|chromosome:GCA_000006985.1:Chromosome:1530590:1531480:1 ppb|chromosome:GCA_000020645.1:Chromosome:723302:724192:1
group583: cct|chromosome:GCA_000006985.1:Chromosome:1531555:1532889:1 ppb|chromosome:GCA_000020645.1:Chromosome:721882:723222:1
group584: cct|chromosome:GCA_000006985.1:Chromosome:153270:153695:1 ppb|chromosome:GCA_000020645.1:Chromosome:2773325:2773750:1
group585: cct|chromosome:GCA_000006985.1:Chromosome:1532919:1533302:1 ppb|chromosome:GCA_000020645.1:Chromosome:721495:721878:1
group586: cct|chromosome:GCA_000006985.1:Chromosome:1533414:1534187:1 ppb|chromosome:GCA_000020645.1:Chromosome:720629:721375:1
group587: cct|chromosome:GCA_000006985.1:Chromosome:1534432:1537989:1 ppb|chromosome:GCA_000020645.1:Chromosome:716796:720332:1
group588: cct|chromosome:GCA_000006985.1:Chromosome:153756:154451:1 ppb|chromosome:GCA_000020645.1:Chromosome:2772559:2773248:1
group589: cct|chromosome:GCA_000006985.1:Chromosome:1538026:1539681:1 ppb|chromosome:GCA_000020645.1:Chromosome:714941:716674:1
group590: cct|chromosome:GCA_000006985.1:Chromosome:1539764:1540798:1 ppb|chromosome:GCA_000020645.1:Chromosome:713926:714960:1
group591: cct|chromosome:GCA_000006985.1:Chromosome:1540818:1541783:1 ppb|chromosome:GCA_000020645.1:Chromosome:712917:713882:1
group592: cct|chromosome:GCA_000006985.1:Chromosome:1541788:1543416:1 ppb|chromosome:GCA_000020645.1:Chromosome:711108:712910:1
group593: cct|chromosome:GCA_000006985.1:Chromosome:1543544:1544572:1 ppb|chromosome:GCA_000020645.1:Chromosome:710120:711115:1
group594: cct|chromosome:GCA_000006985.1:Chromosome:1544650:1545027:1 ppb|chromosome:GCA_000020645.1:Chromosome:709708:710028:1
group595: cct|chromosome:GCA_000006985.1:Chromosome:154473:154994:1 ppb|chromosome:GCA_000020645.1:Chromosome:2772023:2772541:1
group596: cct|chromosome:GCA_000006985.1:Chromosome:1545075:1546085:1 ppb|chromosome:GCA_000020645.1:Chromosome:708620:709630:1
group597: cct|chromosome:GCA_000006985.1:Chromosome:1546082:1546930:1 ppb|chromosome:GCA_000020645.1:Chromosome:707760:708623:1
group598: cct|chromosome:GCA_000006985.1:Chromosome:1546927:1547661:1 ppb|chromosome:GCA_000020645.1:Chromosome:707053:707763:1
group599: cct|chromosome:GCA_000006985.1:Chromosome:1547771:1548124:1 ppb|chromosome:GCA_000020645.1:Chromosome:706556:706906:1
group600: cct|chromosome:GCA_000006985.1:Chromosome:1548200:1548820:1 ppb|chromosome:GCA_000020645.1:Chromosome:705839:706480:1
group601: cct|chromosome:GCA_000006985.1:Chromosome:1549028:1551772:1 ppb|chromosome:GCA_000020645.1:Chromosome:702819:705587:1
group602: cct|chromosome:GCA_000006985.1:Chromosome:155050:155430:1 ppb|chromosome:GCA_000020645.1:Chromosome:2771581:2771955:1
group603: cct|chromosome:GCA_000006985.1:Chromosome:1552152:1553708:1 ppb|chromosome:GCA_000020645.1:Chromosome:694042:695598:1
group604: cct|chromosome:GCA_000006985.1:Chromosome:1554757:1556550:1 ppb|chromosome:GCA_000020645.1:Chromosome:690747:692540:1
group605: cct|chromosome:GCA_000006985.1:Chromosome:1556565:1557548:1 ppb|chromosome:GCA_000020645.1:Chromosome:689759:690745:1
group606: cct|chromosome:GCA_000006985.1:Chromosome:1557633:1558364:1 ppb|chromosome:GCA_000020645.1:Chromosome:688927:689661:1
group607: cct|chromosome:GCA_000006985.1:Chromosome:1558348:1559202:1 ppb|chromosome:GCA_000020645.1:Chromosome:688092:688943:1
group608: cct|chromosome:GCA_000006985.1:Chromosome:155842:159753:1 ppb|chromosome:GCA_000020645.1:Chromosome:2767457:2771368:1
group609: cct|chromosome:GCA_000006985.1:Chromosome:15585:16733:1 ppb|chromosome:GCA_000020645.1:Chromosome:2966001:2966897:1
group610: cct|chromosome:GCA_000006985.1:Chromosome:1559399:1561600:1 ppb|chromosome:GCA_000020645.1:Chromosome:685791:687977:1
group611: cct|chromosome:GCA_000006985.1:Chromosome:1561714:1564137:1 ppb|chromosome:GCA_000020645.1:Chromosome:683275:685698:1
group612: cct|chromosome:GCA_000006985.1:Chromosome:1564419:1566284:1 ppb|chromosome:GCA_000020645.1:Chromosome:681089:683092:1
group613: cct|chromosome:GCA_000006985.1:Chromosome:1566888:1567190:1 ppb|chromosome:GCA_000020645.1:Chromosome:346641:346943:1
group614: cct|chromosome:GCA_000006985.1:Chromosome:1568153:1568704:1 ppb|chromosome:GCA_000020645.1:Chromosome:2376944:2377495:1
group615: cct|chromosome:GCA_000006985.1:Chromosome:1569184:1569660:1 ppb|chromosome:GCA_000020645.1:Chromosome:679836:680312:1
group616: cct|chromosome:GCA_000006985.1:Chromosome:1569817:1570611:1 ppb|chromosome:GCA_000020645.1:Chromosome:678887:679684:1
group617: cct|chromosome:GCA_000006985.1:Chromosome:1570691:1572094:1 ppb|chromosome:GCA_000020645.1:Chromosome:677334:678737:1
group618: cct|chromosome:GCA_000006985.1:Chromosome:1572382:1572978:1 ppb|chromosome:GCA_000020645.1:Chromosome:676381:676935:1
group619: cct|chromosome:GCA_000006985.1:Chromosome:1573044:1573604:1 ppb|chromosome:GCA_000020645.1:Chromosome:675795:676370:1
group620: cct|chromosome:GCA_000006985.1:Chromosome:1573608:1574363:1 ppb|chromosome:GCA_000020645.1:Chromosome:675038:675790:1
group621: cct|chromosome:GCA_000006985.1:Chromosome:1574556:1575398:1 ppb|chromosome:GCA_000020645.1:Chromosome:674079:674909:1
group622: cct|chromosome:GCA_000006985.1:Chromosome:1575395:1578247:1 ppb|chromosome:GCA_000020645.1:Chromosome:671248:674082:1
group623: cct|chromosome:GCA_000006985.1:Chromosome:1578575:1578802:1 ppb|chromosome:GCA_000020645.1:Chromosome:670132:670359:1
group624: cct|chromosome:GCA_000006985.1:Chromosome:1578829:1581060:1 ppb|chromosome:GCA_000020645.1:Chromosome:667908:670112:1
group625: cct|chromosome:GCA_000006985.1:Chromosome:1581093:1581755:1 ppb|chromosome:GCA_000020645.1:Chromosome:667197:667862:1
group626: cct|chromosome:GCA_000006985.1:Chromosome:1581845:1582615:1 ppb|chromosome:GCA_000020645.1:Chromosome:666440:667210:1
group627: cct|chromosome:GCA_000006985.1:Chromosome:1582612:1584096:1 ppb|chromosome:GCA_000020645.1:Chromosome:664952:666430:1
group628: cct|chromosome:GCA_000006985.1:Chromosome:1584232:1584663:1 ppb|chromosome:GCA_000020645.1:Chromosome:664429:664860:1
group629: cct|chromosome:GCA_000006985.1:Chromosome:1584696:1585973:1 ppb|chromosome:GCA_000020645.1:Chromosome:663127:664407:1
group630: cct|chromosome:GCA_000006985.1:Chromosome:1586157:1586786:1 ppb|chromosome:GCA_000020645.1:Chromosome:662339:662950:1
group631: cct|chromosome:GCA_000006985.1:Chromosome:1586755:1587831:1 ppb|chromosome:GCA_000020645.1:Chromosome:661279:662346:1
group632: cct|chromosome:GCA_000006985.1:Chromosome:1587866:1588411:1 ppb|chromosome:GCA_000020645.1:Chromosome:660682:661224:1
group633: cct|chromosome:GCA_000006985.1:Chromosome:1588489:1589025:1 ppb|chromosome:GCA_000020645.1:Chromosome:2589662:2590168:1
group634: cct|chromosome:GCA_000006985.1:Chromosome:1590406:1591275:1 ppb|chromosome:GCA_000020645.1:Chromosome:609055:609936:1
group635: cct|chromosome:GCA_000006985.1:Chromosome:1591416:1594163:1 ppb|chromosome:GCA_000020645.1:Chromosome:606154:608904:1
group636: cct|chromosome:GCA_000006985.1:Chromosome:1597157:1597345:1 ppb|chromosome:GCA_000020645.1:Chromosome:1559451:1559678:1
group637: cct|chromosome:GCA_000006985.1:Chromosome:159846:164318:1 ppb|chromosome:GCA_000020645.1:Chromosome:2762894:2767387:1
group638: cct|chromosome:GCA_000006985.1:Chromosome:1603376:1604563:1 ppb|chromosome:GCA_000020645.1:Chromosome:601745:602998:1
group639: cct|chromosome:GCA_000006985.1:Chromosome:1607281:1609089:1 ppb|chromosome:GCA_000020645.1:Chromosome:501080:502909:1
group640: cct|chromosome:GCA_000006985.1:Chromosome:1609634:1611253:1 ppb|chromosome:GCA_000020645.1:Chromosome:157132:158760:1
group641: cct|chromosome:GCA_000006985.1:Chromosome:1611272:1611697:1 ppb|chromosome:GCA_000020645.1:Chromosome:156658:157110:1
group642: cct|chromosome:GCA_000006985.1:Chromosome:1611699:1612577:1 ppb|chromosome:GCA_000020645.1:Chromosome:155732:156625:1
group643: cct|chromosome:GCA_000006985.1:Chromosome:1612574:1613032:1 ppb|chromosome:GCA_000020645.1:Chromosome:155255:155719:1
group644: cct|chromosome:GCA_000006985.1:Chromosome:1614257:1614718:1 ppb|chromosome:GCA_000020645.1:Chromosome:500495:500938:1
group645: cct|chromosome:GCA_000006985.1:Chromosome:1614844:1615869:1 ppb|chromosome:GCA_000020645.1:Chromosome:499496:500488:1
group646: cct|chromosome:GCA_000006985.1:Chromosome:1615877:1616791:1 ppb|chromosome:GCA_000020645.1:Chromosome:498615:499496:1
group647: cct|chromosome:GCA_000006985.1:Chromosome:1620457:1621158:1 ppb|chromosome:GCA_000020645.1:Chromosome:496319:497020:1
group648: cct|chromosome:GCA_000006985.1:Chromosome:1621168:1621662:1 ppb|chromosome:GCA_000020645.1:Chromosome:495793:496308:1
group649: cct|chromosome:GCA_000006985.1:Chromosome:1621681:1622322:1 ppb|chromosome:GCA_000020645.1:Chromosome:495148:495786:1
group650: cct|chromosome:GCA_000006985.1:Chromosome:1622380:1622838:1 ppb|chromosome:GCA_000020645.1:Chromosome:494690:495151:1
group651: cct|chromosome:GCA_000006985.1:Chromosome:1622923:1624809:1 ppb|chromosome:GCA_000020645.1:Chromosome:492492:494624:1
group652: cct|chromosome:GCA_000006985.1:Chromosome:1624755:1626311:1 ppb|chromosome:GCA_000020645.1:Chromosome:490931:492490:1
group653: cct|chromosome:GCA_000006985.1:Chromosome:1626520:1627200:1 ppb|chromosome:GCA_000020645.1:Chromosome:490125:490760:1
group654: cct|chromosome:GCA_000006985.1:Chromosome:1627216:1628187:1 ppb|chromosome:GCA_000020645.1:Chromosome:489148:490101:1
group655: cct|chromosome:GCA_000006985.1:Chromosome:1631290:1633398:1 ppb|chromosome:GCA_000020645.1:Chromosome:1436584:1438707:1
group656: cct|chromosome:GCA_000006985.1:Chromosome:1633409:1633765:1 ppb|chromosome:GCA_000020645.1:Chromosome:1438728:1439075:1
group657: cct|chromosome:GCA_000006985.1:Chromosome:1633781:1634086:1 ppb|chromosome:GCA_000020645.1:Chromosome:1439093:1439296:1
group658: cct|chromosome:GCA_000006985.1:Chromosome:1634389:1635444:1 ppb|chromosome:GCA_000020645.1:Chromosome:2947810:2948868:1
group659: cct|chromosome:GCA_000006985.1:Chromosome:1635441:1635875:1 ppb|chromosome:GCA_000020645.1:Chromosome:1556189:1556617:1
group660: cct|chromosome:GCA_000006985.1:Chromosome:1635896:1636942:1 ppb|chromosome:GCA_000020645.1:Chromosome:1556738:1557799:1
group661: cct|chromosome:GCA_000006985.1:Chromosome:1636947:1637249:1 ppb|chromosome:GCA_000020645.1:Chromosome:1557860:1558159:1
group662: cct|chromosome:GCA_000006985.1:Chromosome:1637322:1637654:1 ppb|chromosome:GCA_000020645.1:Chromosome:1558212:1558547:1
group663: cct|chromosome:GCA_000006985.1:Chromosome:164878:166221:1 ppb|chromosome:GCA_000020645.1:Chromosome:2761487:2762830:1
group664: cct|chromosome:GCA_000006985.1:Chromosome:1656480:1657115:1 ppb|chromosome:GCA_000020645.1:Chromosome:1194039:1194716:1
group665: cct|chromosome:GCA_000006985.1:Chromosome:1657386:1658258:1 ppb|chromosome:GCA_000020645.1:Chromosome:846588:847382:1
group666: cct|chromosome:GCA_000006985.1:Chromosome:1658312:1659460:1 ppb|chromosome:GCA_000020645.1:Chromosome:845480:846559:1
group667: cct|chromosome:GCA_000006985.1:Chromosome:166241:166714:1 ppb|chromosome:GCA_000020645.1:Chromosome:2761011:2761466:1
group668: cct|chromosome:GCA_000006985.1:Chromosome:1664025:1665020:1 ppb|chromosome:GCA_000020645.1:Chromosome:2074257:2075252:1
group669: cct|chromosome:GCA_000006985.1:Chromosome:1665017:1665718:1 ppb|chromosome:GCA_000020645.1:Chromosome:2075249:2075947:1
group670: cct|chromosome:GCA_000006985.1:Chromosome:1665810:1666922:1 ppb|chromosome:GCA_000020645.1:Chromosome:2075960:2077015:1
group671: cct|chromosome:GCA_000006985.1:Chromosome:1666864:1667985:1 ppb|chromosome:GCA_000020645.1:Chromosome:2077048:2078181:1
group672: cct|chromosome:GCA_000006985.1:Chromosome:166774:167340:1 ppb|chromosome:GCA_000020645.1:Chromosome:2760392:2760958:1
group673: cct|chromosome:GCA_000006985.1:Chromosome:1668893:1669693:1 ppb|chromosome:GCA_000020645.1:Chromosome:2080335:2081144:1
group674: cct|chromosome:GCA_000006985.1:Chromosome:1669687:1670682:1 ppb|chromosome:GCA_000020645.1:Chromosome:2081144:2082139:1
group675: cct|chromosome:GCA_000006985.1:Chromosome:1674514:1675251:1 ppb|chromosome:GCA_000020645.1:Chromosome:460798:461535:1
group676: cct|chromosome:GCA_000006985.1:Chromosome:1675387:1675653:1 ppb|chromosome:GCA_000020645.1:Chromosome:460419:460694:1
group677: cct|chromosome:GCA_000006985.1:Chromosome:1675672:1676070:1 ppb|chromosome:GCA_000020645.1:Chromosome:459997:460395:1
group678: cct|chromosome:GCA_000006985.1:Chromosome:167577:167852:1 ppb|chromosome:GCA_000020645.1:Chromosome:2759895:2760170:1
group679: cct|chromosome:GCA_000006985.1:Chromosome:1676063:1676482:1 ppb|chromosome:GCA_000020645.1:Chromosome:459615:460010:1
group680: cct|chromosome:GCA_000006985.1:Chromosome:1676600:1677109:1 ppb|chromosome:GCA_000020645.1:Chromosome:2407430:2407939:1
group681: cct|chromosome:GCA_000006985.1:Chromosome:1677121:1677945:1 ppb|chromosome:GCA_000020645.1:Chromosome:2407954:2408778:1
group682: cct|chromosome:GCA_000006985.1:Chromosome:1677980:1679287:1 ppb|chromosome:GCA_000020645.1:Chromosome:2408806:2410107:1
group683: cct|chromosome:GCA_000006985.1:Chromosome:167948:168952:1 ppb|chromosome:GCA_000020645.1:Chromosome:2758798:2759805:1
group684: cct|chromosome:GCA_000006985.1:Chromosome:1682490:1682711:1 ppb|chromosome:GCA_000020645.1:Chromosome:2413384:2413602:1
group685: cct|chromosome:GCA_000006985.1:Chromosome:1682756:1683328:1 ppb|chromosome:GCA_000020645.1:Chromosome:2413644:2414117:1
group686: cct|chromosome:GCA_000006985.1:Chromosome:1684942:1685424:1 ppb|chromosome:GCA_000020645.1:Chromosome:2434184:2434666:1
group687: cct|chromosome:GCA_000006985.1:Chromosome:1685502:1686221:1 ppb|chromosome:GCA_000020645.1:Chromosome:2434688:2435398:1
group688: cct|chromosome:GCA_000006985.1:Chromosome:1686322:1687188:1 ppb|chromosome:GCA_000020645.1:Chromosome:2435487:2436353:1
group689: cct|chromosome:GCA_000006985.1:Chromosome:1687274:1688023:1 ppb|chromosome:GCA_000020645.1:Chromosome:2436387:2437154:1
group690: cct|chromosome:GCA_000006985.1:Chromosome:1688162:1688551:1 ppb|chromosome:GCA_000020645.1:Chromosome:2437314:2437703:1
group691: cct|chromosome:GCA_000006985.1:Chromosome:1688567:1689019:1 ppb|chromosome:GCA_000020645.1:Chromosome:2437721:2438170:1
group692: cct|chromosome:GCA_000006985.1:Chromosome:1689169:1690482:1 ppb|chromosome:GCA_000020645.1:Chromosome:2438324:2439637:1
group693: cct|chromosome:GCA_000006985.1:Chromosome:1690600:1691727:1 ppb|chromosome:GCA_000020645.1:Chromosome:2439702:2440598:1
group694: cct|chromosome:GCA_000006985.1:Chromosome:169132:170160:1 ppb|chromosome:GCA_000020645.1:Chromosome:2757710:2758741:1
group695: cct|chromosome:GCA_000006985.1:Chromosome:1691859:1692110:1 ppb|chromosome:GCA_000020645.1:Chromosome:2440694:2440954:1
group696: cct|chromosome:GCA_000006985.1:Chromosome:1692210:1694624:1 ppb|chromosome:GCA_000020645.1:Chromosome:2440963:2443440:1
group697: cct|chromosome:GCA_000006985.1:Chromosome:1694721:1695818:1 ppb|chromosome:GCA_000020645.1:Chromosome:2443484:2444581:1
group698: cct|chromosome:GCA_000006985.1:Chromosome:1695931:1696740:1 ppb|chromosome:GCA_000020645.1:Chromosome:2445888:2446628:1
group699: cct|chromosome:GCA_000006985.1:Chromosome:1697490:1698533:1 ppb|chromosome:GCA_000020645.1:Chromosome:2139863:2140906:1
group700: cct|chromosome:GCA_000006985.1:Chromosome:1698868:1699962:1 ppb|chromosome:GCA_000020645.1:Chromosome:2140903:2141997:1
group701: cct|chromosome:GCA_000006985.1:Chromosome:16990:17535:1 ppb|chromosome:GCA_000020645.1:Chromosome:2967290:2967826:1
group702: cct|chromosome:GCA_000006985.1:Chromosome:1699959:1700294:1 ppb|chromosome:GCA_000020645.1:Chromosome:2142009:2142281:1
group703: cct|chromosome:GCA_000006985.1:Chromosome:1700675:1702999:1 ppb|chromosome:GCA_000020645.1:Chromosome:2142372:2144921:1
group704: cct|chromosome:GCA_000006985.1:Chromosome:170164:172047:1 ppb|chromosome:GCA_000020645.1:Chromosome:2755827:2757713:1
group705: cct|chromosome:GCA_000006985.1:Chromosome:1702969:1703808:1 ppb|chromosome:GCA_000020645.1:Chromosome:2144882:2145691:1
group706: cct|chromosome:GCA_000006985.1:Chromosome:1703861:1704202:1 ppb|chromosome:GCA_000020645.1:Chromosome:2145696:2146049:1
group707: cct|chromosome:GCA_000006985.1:Chromosome:1704506:1705432:1 ppb|chromosome:GCA_000020645.1:Chromosome:2146414:2147349:1
group708: cct|chromosome:GCA_000006985.1:Chromosome:1705512:1706387:1 ppb|chromosome:GCA_000020645.1:Chromosome:2147366:2148280:1
group709: cct|chromosome:GCA_000006985.1:Chromosome:1706454:1706864:1 ppb|chromosome:GCA_000020645.1:Chromosome:2148378:2148884:1
group710: cct|chromosome:GCA_000006985.1:Chromosome:1707375:1708535:1 ppb|chromosome:GCA_000020645.1:Chromosome:2149147:2150250:1
group711: cct|chromosome:GCA_000006985.1:Chromosome:1711266:1713146:1 ppb|chromosome:GCA_000020645.1:Chromosome:2153031:2154914:1
group712: cct|chromosome:GCA_000006985.1:Chromosome:1713243:1714640:1 ppb|chromosome:GCA_000020645.1:Chromosome:2155030:2156427:1
group713: cct|chromosome:GCA_000006985.1:Chromosome:1714662:1715549:1 ppb|chromosome:GCA_000020645.1:Chromosome:2156424:2157275:1
group714: cct|chromosome:GCA_000006985.1:Chromosome:1715628:1716116:1 ppb|chromosome:GCA_000020645.1:Chromosome:2157303:2157812:1
group715: cct|chromosome:GCA_000006985.1:Chromosome:1716113:1716892:1 ppb|chromosome:GCA_000020645.1:Chromosome:2157802:2158575:1
group716: cct|chromosome:GCA_000006985.1:Chromosome:1716963:1717706:1 ppb|chromosome:GCA_000020645.1:Chromosome:2158693:2159385:1
group717: cct|chromosome:GCA_000006985.1:Chromosome:1717739:1718227:1 ppb|chromosome:GCA_000020645.1:Chromosome:2159419:2159910:1
group718: cct|chromosome:GCA_000006985.1:Chromosome:1718239:1718928:1 ppb|chromosome:GCA_000020645.1:Chromosome:2159925:2160614:1
group719: cct|chromosome:GCA_000006985.1:Chromosome:1719070:1719891:1 ppb|chromosome:GCA_000020645.1:Chromosome:2160682:2161503:1
group720: cct|chromosome:GCA_000006985.1:Chromosome:1719920:1720984:1 ppb|chromosome:GCA_000020645.1:Chromosome:2161520:2162584:1
group721: cct|chromosome:GCA_000006985.1:Chromosome:1721275:1721484:1 ppb|chromosome:GCA_000020645.1:Chromosome:2162918:2164309:1
group722: cct|chromosome:GCA_000006985.1:Chromosome:172259:172522:1 ppb|chromosome:GCA_000020645.1:Chromosome:2755362:2755619:1
group723: cct|chromosome:GCA_000006985.1:Chromosome:1724227:1725969:1 ppb|chromosome:GCA_000020645.1:Chromosome:857526:859265:1
group724: cct|chromosome:GCA_000006985.1:Chromosome:1725966:1727684:1 ppb|chromosome:GCA_000020645.1:Chromosome:855805:857529:1
group725: cct|chromosome:GCA_000006985.1:Chromosome:1727749:1728267:1 ppb|chromosome:GCA_000020645.1:Chromosome:2267473:2267997:1
group726: cct|chromosome:GCA_000006985.1:Chromosome:1728333:1729256:1 ppb|chromosome:GCA_000020645.1:Chromosome:2280431:2281351:1
group727: cct|chromosome:GCA_000006985.1:Chromosome:172843:175500:1 ppb|chromosome:GCA_000020645.1:Chromosome:2752427:2755093:1
group728: cct|chromosome:GCA_000006985.1:Chromosome:1729339:1730208:1 ppb|chromosome:GCA_000020645.1:Chromosome:2281397:2282263:1
group729: cct|chromosome:GCA_000006985.1:Chromosome:1730821:1732044:1 ppb|chromosome:GCA_000020645.1:Chromosome:2494171:2495406:1
group730: cct|chromosome:GCA_000006985.1:Chromosome:1732049:1733212:1 ppb|chromosome:GCA_000020645.1:Chromosome:2495387:2496454:1
group731: cct|chromosome:GCA_000006985.1:Chromosome:1733205:1734401:1 ppb|chromosome:GCA_000020645.1:Chromosome:2496658:2497866:1
group732: cct|chromosome:GCA_000006985.1:Chromosome:1735251:1735997:1 ppb|chromosome:GCA_000020645.1:Chromosome:2497844:2498587:1
group733: cct|chromosome:GCA_000006985.1:Chromosome:1736443:1736760:1 ppb|chromosome:GCA_000020645.1:Chromosome:2498604:2498897:1
group734: cct|chromosome:GCA_000006985.1:Chromosome:1736772:1737059:1 ppb|chromosome:GCA_000020645.1:Chromosome:2498899:2499186:1
group735: cct|chromosome:GCA_000006985.1:Chromosome:1737111:1738454:1 ppb|chromosome:GCA_000020645.1:Chromosome:2499261:2500604:1
group736: cct|chromosome:GCA_000006985.1:Chromosome:1738827:1739033:1 ppb|chromosome:GCA_000020645.1:Chromosome:2502737:2502943:1
group737: cct|chromosome:GCA_000006985.1:Chromosome:1739319:1739816:1 ppb|chromosome:GCA_000020645.1:Chromosome:2503111:2503710:1
group738: cct|chromosome:GCA_000006985.1:Chromosome:1739770:1741236:1 ppb|chromosome:GCA_000020645.1:Chromosome:2503707:2505113:1
group739: cct|chromosome:GCA_000006985.1:Chromosome:1741176:1742981:1 ppb|chromosome:GCA_000020645.1:Chromosome:2505110:2506891:1
group740: cct|chromosome:GCA_000006985.1:Chromosome:1743132:1743650:1 ppb|chromosome:GCA_000020645.1:Chromosome:1022229:1022747:1
group741: cct|chromosome:GCA_000006985.1:Chromosome:1744617:1744928:1 ppb|chromosome:GCA_000020645.1:Chromosome:825804:826283:1
group742: cct|chromosome:GCA_000006985.1:Chromosome:1745083:1745910:1 ppb|chromosome:GCA_000020645.1:Chromosome:2518002:2518835:1
group743: cct|chromosome:GCA_000006985.1:Chromosome:1745969:1746850:1 ppb|chromosome:GCA_000020645.1:Chromosome:2518837:2519658:1
group744: cct|chromosome:GCA_000006985.1:Chromosome:1746847:1747938:1 ppb|chromosome:GCA_000020645.1:Chromosome:2519655:2520728:1
group745: cct|chromosome:GCA_000006985.1:Chromosome:1747926:1749302:1 ppb|chromosome:GCA_000020645.1:Chromosome:2520716:2522158:1
group746: cct|chromosome:GCA_000006985.1:Chromosome:1749346:1749861:1 ppb|chromosome:GCA_000020645.1:Chromosome:2522126:2522671:1
group747: cct|chromosome:GCA_000006985.1:Chromosome:1749863:1750612:1 ppb|chromosome:GCA_000020645.1:Chromosome:2522678:2523424:1
group748: cct|chromosome:GCA_000006985.1:Chromosome:1750656:1751540:1 ppb|chromosome:GCA_000020645.1:Chromosome:2523487:2524383:1
group749: cct|chromosome:GCA_000006985.1:Chromosome:1751566:1752363:1 ppb|chromosome:GCA_000020645.1:Chromosome:2524399:2525196:1
group750: cct|chromosome:GCA_000006985.1:Chromosome:1753170:1754552:1 ppb|chromosome:GCA_000020645.1:Chromosome:2525632:2527014:1
group751: cct|chromosome:GCA_000006985.1:Chromosome:1754744:1755844:1 ppb|chromosome:GCA_000020645.1:Chromosome:2549170:2550255:1
group752: cct|chromosome:GCA_000006985.1:Chromosome:17554:18081:1 ppb|chromosome:GCA_000020645.1:Chromosome:2967843:2968370:1
group753: cct|chromosome:GCA_000006985.1:Chromosome:1756139:1756843:1 ppb|chromosome:GCA_000020645.1:Chromosome:2550271:2550948:1
group754: cct|chromosome:GCA_000006985.1:Chromosome:1756932:1760618:1 ppb|chromosome:GCA_000020645.1:Chromosome:2551027:2554749:1
group755: cct|chromosome:GCA_000006985.1:Chromosome:175757:176020:1 ppb|chromosome:GCA_000020645.1:Chromosome:2750437:2750931:1
group756: cct|chromosome:GCA_000006985.1:Chromosome:176053:176340:1 ppb|chromosome:GCA_000020645.1:Chromosome:2750083:2750385:1
group757: cct|chromosome:GCA_000006985.1:Chromosome:1761825:1762193:1 ppb|chromosome:GCA_000020645.1:Chromosome:2558553:2559026:1
group758: cct|chromosome:GCA_000006985.1:Chromosome:1762227:1763942:1 ppb|chromosome:GCA_000020645.1:Chromosome:2559031:2560680:1
group759: cct|chromosome:GCA_000006985.1:Chromosome:1763955:1764581:1 ppb|chromosome:GCA_000020645.1:Chromosome:2560697:2561422:1
group760: cct|chromosome:GCA_000006985.1:Chromosome:1764905:1765492:1 ppb|chromosome:GCA_000020645.1:Chromosome:2561623:2562240:1
group761: cct|chromosome:GCA_000006985.1:Chromosome:1765577:1766275:1 ppb|chromosome:GCA_000020645.1:Chromosome:2562264:2562992:1
group762: cct|chromosome:GCA_000006985.1:Chromosome:1766378:1766905:1 ppb|chromosome:GCA_000020645.1:Chromosome:2570436:2571131:1
group763: cct|chromosome:GCA_000006985.1:Chromosome:1769216:1770019:1 ppb|chromosome:GCA_000020645.1:Chromosome:2571226:2572137:1
group764: cct|chromosome:GCA_000006985.1:Chromosome:1770697:1772136:1 ppb|chromosome:GCA_000020645.1:Chromosome:2572128:2573564:1
group765: cct|chromosome:GCA_000006985.1:Chromosome:1772133:1773020:1 ppb|chromosome:GCA_000020645.1:Chromosome:2573577:2574476:1
group766: cct|chromosome:GCA_000006985.1:Chromosome:1773338:1774795:1 ppb|chromosome:GCA_000020645.1:Chromosome:1935070:1936503:1
group767: cct|chromosome:GCA_000006985.1:Chromosome:1774783:1775061:1 ppb|chromosome:GCA_000020645.1:Chromosome:1936491:1937534:1
group768: cct|chromosome:GCA_000006985.1:Chromosome:1775149:1778388:1 ppb|chromosome:GCA_000020645.1:Chromosome:776460:779459:1
group769: cct|chromosome:GCA_000006985.1:Chromosome:1780561:1782117:1 ppb|chromosome:GCA_000020645.1:Chromosome:783099:784733:1
group770: cct|chromosome:GCA_000006985.1:Chromosome:1782180:1783310:1 ppb|chromosome:GCA_000020645.1:Chromosome:2574517:2575680:1
group771: cct|chromosome:GCA_000006985.1:Chromosome:1783482:1783949:1 ppb|chromosome:GCA_000020645.1:Chromosome:2575811:2576281:1
group772: cct|chromosome:GCA_000006985.1:Chromosome:1784158:1784940:1 ppb|chromosome:GCA_000020645.1:Chromosome:2576972:2577760:1
group773: cct|chromosome:GCA_000006985.1:Chromosome:1784945:1786327:1 ppb|chromosome:GCA_000020645.1:Chromosome:2577757:2579148:1
group774: cct|chromosome:GCA_000006985.1:Chromosome:1786476:1787231:1 ppb|chromosome:GCA_000020645.1:Chromosome:2579326:2580081:1
group775: cct|chromosome:GCA_000006985.1:Chromosome:1787500:1788291:1 ppb|chromosome:GCA_000020645.1:Chromosome:2580983:2581792:1
group776: cct|chromosome:GCA_000006985.1:Chromosome:1788288:1789082:1 ppb|chromosome:GCA_000020645.1:Chromosome:2581789:2582598:1
group777: cct|chromosome:GCA_000006985.1:Chromosome:1789147:1790382:1 ppb|chromosome:GCA_000020645.1:Chromosome:2584009:2585250:1
group778: cct|chromosome:GCA_000006985.1:Chromosome:1790490:1791569:1 ppb|chromosome:GCA_000020645.1:Chromosome:2585322:2586401:1
group779: cct|chromosome:GCA_000006985.1:Chromosome:1791623:1792447:1 ppb|chromosome:GCA_000020645.1:Chromosome:2586362:2587279:1
group780: cct|chromosome:GCA_000006985.1:Chromosome:1792460:1793227:1 ppb|chromosome:GCA_000020645.1:Chromosome:2587281:2588057:1
group781: cct|chromosome:GCA_000006985.1:Chromosome:1793217:1794491:1 ppb|chromosome:GCA_000020645.1:Chromosome:2588047:2589321:1
group782: cct|chromosome:GCA_000006985.1:Chromosome:1795048:1795476:1 ppb|chromosome:GCA_000020645.1:Chromosome:2607769:2608197:1
group783: cct|chromosome:GCA_000006985.1:Chromosome:1795666:1796709:1 ppb|chromosome:GCA_000020645.1:Chromosome:2608335:2609417:1
group784: cct|chromosome:GCA_000006985.1:Chromosome:1796848:1798047:1 ppb|chromosome:GCA_000020645.1:Chromosome:2609469:2610662:1
group785: cct|chromosome:GCA_000006985.1:Chromosome:1798134:1798637:1 ppb|chromosome:GCA_000020645.1:Chromosome:2610823:2611338:1
group786: cct|chromosome:GCA_000006985.1:Chromosome:1800162:1800905:1 ppb|chromosome:GCA_000020645.1:Chromosome:2614371:2615105:1
group787: cct|chromosome:GCA_000006985.1:Chromosome:1803125:1804537:1 ppb|chromosome:GCA_000020645.1:Chromosome:2615142:2616569:1
group788: cct|chromosome:GCA_000006985.1:Chromosome:1804578:1804904:1 ppb|chromosome:GCA_000020645.1:Chromosome:2616679:2617002:1
group789: cct|chromosome:GCA_000006985.1:Chromosome:180464:181687:1 ppb|chromosome:GCA_000020645.1:Chromosome:2748767:2749984:1
group790: cct|chromosome:GCA_000006985.1:Chromosome:1804908:1805678:1 ppb|chromosome:GCA_000020645.1:Chromosome:2617006:2617797:1
group791: cct|chromosome:GCA_000006985.1:Chromosome:1813535:1814839:1 ppb|chromosome:GCA_000020645.1:Chromosome:2617819:2619120:1
group792: cct|chromosome:GCA_000006985.1:Chromosome:1814914:1815111:1 ppb|chromosome:GCA_000020645.1:Chromosome:2619202:2619399:1
group793: cct|chromosome:GCA_000006985.1:Chromosome:1815144:1815704:1 ppb|chromosome:GCA_000020645.1:Chromosome:2619425:2619985:1
group794: cct|chromosome:GCA_000006985.1:Chromosome:1815961:1817331:1 ppb|chromosome:GCA_000020645.1:Chromosome:2620168:2621541:1
group795: cct|chromosome:GCA_000006985.1:Chromosome:18167:18388:1 ppb|chromosome:GCA_000020645.1:Chromosome:2968473:2968694:1
group796: cct|chromosome:GCA_000006985.1:Chromosome:1817496:1818647:1 ppb|chromosome:GCA_000020645.1:Chromosome:2621798:2622895:1
group797: cct|chromosome:GCA_000006985.1:Chromosome:1818700:1819215:1 ppb|chromosome:GCA_000020645.1:Chromosome:2622892:2623410:1
group798: cct|chromosome:GCA_000006985.1:Chromosome:1819215:1820078:1 ppb|chromosome:GCA_000020645.1:Chromosome:2623410:2624294:1
group799: cct|chromosome:GCA_000006985.1:Chromosome:1822028:1822267:1 ppb|chromosome:GCA_000020645.1:Chromosome:2022786:2023025:1
group800: cct|chromosome:GCA_000006985.1:Chromosome:1822441:1823457:1 ppb|chromosome:GCA_000020645.1:Chromosome:2626414:2627439:1
group801: cct|chromosome:GCA_000006985.1:Chromosome:1823480:1824538:1 ppb|chromosome:GCA_000020645.1:Chromosome:2627446:2628504:1
group802: cct|chromosome:GCA_000006985.1:Chromosome:1824539:1825579:1 ppb|chromosome:GCA_000020645.1:Chromosome:2628507:2629553:1
group803: cct|chromosome:GCA_000006985.1:Chromosome:1825618:1826619:1 ppb|chromosome:GCA_000020645.1:Chromosome:2629599:2630777:1
group804: cct|chromosome:GCA_000006985.1:Chromosome:1826768:1828096:1 ppb|chromosome:GCA_000020645.1:Chromosome:2631008:2632294:1
group805: cct|chromosome:GCA_000006985.1:Chromosome:1828293:1829573:1 ppb|chromosome:GCA_000020645.1:Chromosome:2632391:2633671:1
group806: cct|chromosome:GCA_000006985.1:Chromosome:182906:184456:1 ppb|chromosome:GCA_000020645.1:Chromosome:2734740:2736281:1
group807: cct|chromosome:GCA_000006985.1:Chromosome:1829662:1830015:1 ppb|chromosome:GCA_000020645.1:Chromosome:2633750:2634112:1
group808: cct|chromosome:GCA_000006985.1:Chromosome:1830024:1830926:1 ppb|chromosome:GCA_000020645.1:Chromosome:2634126:2635025:1
group809: cct|chromosome:GCA_000006985.1:Chromosome:1831135:1831515:1 ppb|chromosome:GCA_000020645.1:Chromosome:2635727:2636104:1
group810: cct|chromosome:GCA_000006985.1:Chromosome:1831519:1832034:1 ppb|chromosome:GCA_000020645.1:Chromosome:2636109:2636636:1
group811: cct|chromosome:GCA_000006985.1:Chromosome:1832114:1833268:1 ppb|chromosome:GCA_000020645.1:Chromosome:2636691:2637845:1
group812: cct|chromosome:GCA_000006985.1:Chromosome:1833343:1835385:1 ppb|chromosome:GCA_000020645.1:Chromosome:2637893:2639419:1
group813: cct|chromosome:GCA_000006985.1:Chromosome:1835639:1835878:1 ppb|chromosome:GCA_000020645.1:Chromosome:2639599:2639841:1
group814: cct|chromosome:GCA_000006985.1:Chromosome:1836033:1836452:1 ppb|chromosome:GCA_000020645.1:Chromosome:2639990:2640409:1
group815: cct|chromosome:GCA_000006985.1:Chromosome:1838116:1838910:1 ppb|chromosome:GCA_000020645.1:Chromosome:2641992:2642786:1
group816: cct|chromosome:GCA_000006985.1:Chromosome:1838992:1839480:1 ppb|chromosome:GCA_000020645.1:Chromosome:2642862:2643338:1
group817: cct|chromosome:GCA_000006985.1:Chromosome:1839506:1840546:1 ppb|chromosome:GCA_000020645.1:Chromosome:2643489:2644529:1
group818: cct|chromosome:GCA_000006985.1:Chromosome:1840582:1841589:1 ppb|chromosome:GCA_000020645.1:Chromosome:2644544:2645545:1
group819: cct|chromosome:GCA_000006985.1:Chromosome:1841790:1843028:1 ppb|chromosome:GCA_000020645.1:Chromosome:2645774:2646976:1
group820: cct|chromosome:GCA_000006985.1:Chromosome:1843328:1845862:1 ppb|chromosome:GCA_000020645.1:Chromosome:2647299:2649809:1
group821: cct|chromosome:GCA_000006985.1:Chromosome:184492:186783:1 ppb|chromosome:GCA_000020645.1:Chromosome:2732438:2734705:1
group822: cct|chromosome:GCA_000006985.1:Chromosome:18473:19303:1 ppb|chromosome:GCA_000020645.1:Chromosome:2968814:2969836:1
group823: cct|chromosome:GCA_000006985.1:Chromosome:1850455:1850871:1 ppb|chromosome:GCA_000020645.1:Chromosome:2653961:2654368:1
group824: cct|chromosome:GCA_000006985.1:Chromosome:1854950:1855648:1 ppb|chromosome:GCA_000020645.1:Chromosome:2658394:2659092:1
group825: cct|chromosome:GCA_000006985.1:Chromosome:1855813:1857453:1 ppb|chromosome:GCA_000020645.1:Chromosome:2659239:2660879:1
group826: cct|chromosome:GCA_000006985.1:Chromosome:1866605:1866898:1 ppb|chromosome:GCA_000020645.1:Chromosome:2016897:2017835:1
group827: cct|chromosome:GCA_000006985.1:Chromosome:1868175:1868603:1 ppb|chromosome:GCA_000020645.1:Chromosome:808392:808811:1
group828: cct|chromosome:GCA_000006985.1:Chromosome:186856:187779:1 ppb|chromosome:GCA_000020645.1:Chromosome:2731456:2732346:1
group829: cct|chromosome:GCA_000006985.1:Chromosome:1878548:1879465:1 ppb|chromosome:GCA_000020645.1:Chromosome:359279:360226:1
group830: cct|chromosome:GCA_000006985.1:Chromosome:188035:188700:1 ppb|chromosome:GCA_000020645.1:Chromosome:2730605:2731285:1
group831: cct|chromosome:GCA_000006985.1:Chromosome:1882732:1883151:1 ppb|chromosome:GCA_000020645.1:Chromosome:1077510:1077923:1
group832: cct|chromosome:GCA_000006985.1:Chromosome:1884015:1885004:1 ppb|chromosome:GCA_000020645.1:Chromosome:356988:357938:1
group833: cct|chromosome:GCA_000006985.1:Chromosome:1885086:1886285:1 ppb|chromosome:GCA_000020645.1:Chromosome:355721:356866:1
group834: cct|chromosome:GCA_000006985.1:Chromosome:1886342:1887223:1 ppb|chromosome:GCA_000020645.1:Chromosome:354782:355666:1
group835: cct|chromosome:GCA_000006985.1:Chromosome:1887251:1887982:1 ppb|chromosome:GCA_000020645.1:Chromosome:354008:354754:1
group836: cct|chromosome:GCA_000006985.1:Chromosome:1888001:1888714:1 ppb|chromosome:GCA_000020645.1:Chromosome:353285:353998:1
group837: cct|chromosome:GCA_000006985.1:Chromosome:1888862:1889938:1 ppb|chromosome:GCA_000020645.1:Chromosome:352233:353240:1
group838: cct|chromosome:GCA_000006985.1:Chromosome:1890043:1891377:1 ppb|chromosome:GCA_000020645.1:Chromosome:350790:352112:1
group839: cct|chromosome:GCA_000006985.1:Chromosome:1891511:1892122:1 ppb|chromosome:GCA_000020645.1:Chromosome:350138:350749:1
group840: cct|chromosome:GCA_000006985.1:Chromosome:1892106:1893308:1 ppb|chromosome:GCA_000020645.1:Chromosome:348949:350154:1
group841: cct|chromosome:GCA_000006985.1:Chromosome:1893540:1893974:1 ppb|chromosome:GCA_000020645.1:Chromosome:1807810:1808391:1
group842: cct|chromosome:GCA_000006985.1:Chromosome:189449:190930:1 ppb|chromosome:GCA_000020645.1:Chromosome:2728542:2730029:1
group843: cct|chromosome:GCA_000006985.1:Chromosome:1897823:1898269:1 ppb|chromosome:GCA_000020645.1:Chromosome:348052:348498:1
group844: cct|chromosome:GCA_000006985.1:Chromosome:1898362:1898784:1 ppb|chromosome:GCA_000020645.1:Chromosome:325641:326063:1
group845: cct|chromosome:GCA_000006985.1:Chromosome:1898885:1899985:1 ppb|chromosome:GCA_000020645.1:Chromosome:324468:325559:1
group846: cct|chromosome:GCA_000006985.1:Chromosome:1900089:1900835:1 ppb|chromosome:GCA_000020645.1:Chromosome:323694:324437:1
group847: cct|chromosome:GCA_000006985.1:Chromosome:1900842:1901519:1 ppb|chromosome:GCA_000020645.1:Chromosome:322994:323686:1
group848: cct|chromosome:GCA_000006985.1:Chromosome:1901527:1902537:1 ppb|chromosome:GCA_000020645.1:Chromosome:321992:322975:1
group849: cct|chromosome:GCA_000006985.1:Chromosome:1902550:1903344:1 ppb|chromosome:GCA_000020645.1:Chromosome:321175:321972:1
group850: cct|chromosome:GCA_000006985.1:Chromosome:1903358:1906018:1 ppb|chromosome:GCA_000020645.1:Chromosome:318524:321166:1
group851: cct|chromosome:GCA_000006985.1:Chromosome:1906037:1907164:1 ppb|chromosome:GCA_000020645.1:Chromosome:317372:318496:1
group852: cct|chromosome:GCA_000006985.1:Chromosome:1907246:1907845:1 ppb|chromosome:GCA_000020645.1:Chromosome:316745:317335:1
group853: cct|chromosome:GCA_000006985.1:Chromosome:1907855:1909321:1 ppb|chromosome:GCA_000020645.1:Chromosome:315267:316736:1
group854: cct|chromosome:GCA_000006985.1:Chromosome:190860:192251:1 ppb|chromosome:GCA_000020645.1:Chromosome:2727203:2728456:1
group855: cct|chromosome:GCA_000006985.1:Chromosome:1909445:1911199:1 ppb|chromosome:GCA_000020645.1:Chromosome:314012:315130:1
group856: cct|chromosome:GCA_000006985.1:Chromosome:1911238:1911813:1 ppb|chromosome:GCA_000020645.1:Chromosome:313416:313988:1
group857: cct|chromosome:GCA_000006985.1:Chromosome:1914042:1914770:1 ppb|chromosome:GCA_000020645.1:Chromosome:2782032:2782820:1
group858: cct|chromosome:GCA_000006985.1:Chromosome:1914913:1915608:1 ppb|chromosome:GCA_000020645.1:Chromosome:2782903:2783592:1
group859: cct|chromosome:GCA_000006985.1:Chromosome:1915697:1917892:1 ppb|chromosome:GCA_000020645.1:Chromosome:2783686:2785881:1
group860: cct|chromosome:GCA_000006985.1:Chromosome:1918261:1919034:1 ppb|chromosome:GCA_000020645.1:Chromosome:2786297:2787103:1
group861: cct|chromosome:GCA_000006985.1:Chromosome:1921796:1921957:1 ppb|chromosome:GCA_000020645.1:Chromosome:2789960:2790118:1
group862: cct|chromosome:GCA_000006985.1:Chromosome:1921996:1922868:1 ppb|chromosome:GCA_000020645.1:Chromosome:2790167:2791072:1
group863: cct|chromosome:GCA_000006985.1:Chromosome:192257:192994:1 ppb|chromosome:GCA_000020645.1:Chromosome:2726461:2727198:1
group864: cct|chromosome:GCA_000006985.1:Chromosome:1923782:1925656:1 ppb|chromosome:GCA_000020645.1:Chromosome:2791270:2793150:1
group865: cct|chromosome:GCA_000006985.1:Chromosome:1925774:1927045:1 ppb|chromosome:GCA_000020645.1:Chromosome:2793295:2794551:1
group866: cct|chromosome:GCA_000006985.1:Chromosome:1927055:1929511:1 ppb|chromosome:GCA_000020645.1:Chromosome:2794564:2797035:1
group867: cct|chromosome:GCA_000006985.1:Chromosome:1929803:1930681:1 ppb|chromosome:GCA_000020645.1:Chromosome:2797201:2798076:1
group868: cct|chromosome:GCA_000006985.1:Chromosome:1930769:1932349:1 ppb|chromosome:GCA_000020645.1:Chromosome:2798125:2799705:1
group869: cct|chromosome:GCA_000006985.1:Chromosome:1932560:1933534:1 ppb|chromosome:GCA_000020645.1:Chromosome:2799927:2800889:1
group870: cct|chromosome:GCA_000006985.1:Chromosome:1933548:1934873:1 ppb|chromosome:GCA_000020645.1:Chromosome:2800917:2802233:1
group871: cct|chromosome:GCA_000006985.1:Chromosome:1934885:1935583:1 ppb|chromosome:GCA_000020645.1:Chromosome:2802252:2802962:1
group872: cct|chromosome:GCA_000006985.1:Chromosome:1935749:1936216:1 ppb|chromosome:GCA_000020645.1:Chromosome:2802959:2803426:1
group873: cct|chromosome:GCA_000006985.1:Chromosome:1936312:1936941:1 ppb|chromosome:GCA_000020645.1:Chromosome:2803451:2804086:1
group874: cct|chromosome:GCA_000006985.1:Chromosome:1937072:1938127:1 ppb|chromosome:GCA_000020645.1:Chromosome:2805783:2806838:1
group875: cct|chromosome:GCA_000006985.1:Chromosome:1938292:1939143:1 ppb|chromosome:GCA_000020645.1:Chromosome:2806982:2807830:1
group876: cct|chromosome:GCA_000006985.1:Chromosome:1939149:1940186:1 ppb|chromosome:GCA_000020645.1:Chromosome:2807848:2808882:1
group877: cct|chromosome:GCA_000006985.1:Chromosome:1940202:1941905:1 ppb|chromosome:GCA_000020645.1:Chromosome:2808894:2810597:1
group878: cct|chromosome:GCA_000006985.1:Chromosome:1942046:1942492:1 ppb|chromosome:GCA_000020645.1:Chromosome:2810735:2811187:1
group879: cct|chromosome:GCA_000006985.1:Chromosome:1942679:1943326:1 ppb|chromosome:GCA_000020645.1:Chromosome:2811384:2812025:1
group880: cct|chromosome:GCA_000006985.1:Chromosome:1943338:1943646:1 ppb|chromosome:GCA_000020645.1:Chromosome:2812040:2812348:1
group881: cct|chromosome:GCA_000006985.1:Chromosome:1943665:1946898:1 ppb|chromosome:GCA_000020645.1:Chromosome:2812362:2815574:1
group882: cct|chromosome:GCA_000006985.1:Chromosome:1946895:1947413:1 ppb|chromosome:GCA_000020645.1:Chromosome:2815567:2815977:1
group883: cct|chromosome:GCA_000006985.1:Chromosome:1947364:1948716:1 ppb|chromosome:GCA_000020645.1:Chromosome:2816009:2817331:1
group884: cct|chromosome:GCA_000006985.1:Chromosome:194745:196196:1 ppb|chromosome:GCA_000020645.1:Chromosome:2716938:2718389:1
group885: cct|chromosome:GCA_000006985.1:Chromosome:1948717:1948965:1 ppb|chromosome:GCA_000020645.1:Chromosome:2817338:2817568:1
group886: cct|chromosome:GCA_000006985.1:Chromosome:1950440:1950700:1 ppb|chromosome:GCA_000020645.1:Chromosome:2846630:2846857:1
group887: cct|chromosome:GCA_000006985.1:Chromosome:1950783:1951799:1 ppb|chromosome:GCA_000020645.1:Chromosome:2846943:2847947:1
group888: cct|chromosome:GCA_000006985.1:Chromosome:1951796:1952725:1 ppb|chromosome:GCA_000020645.1:Chromosome:2847944:2848906:1
group889: cct|chromosome:GCA_000006985.1:Chromosome:1952753:1953919:1 ppb|chromosome:GCA_000020645.1:Chromosome:2848900:2850066:1
group890: cct|chromosome:GCA_000006985.1:Chromosome:1953950:1955359:1 ppb|chromosome:GCA_000020645.1:Chromosome:2850136:2851554:1
group891: cct|chromosome:GCA_000006985.1:Chromosome:1958002:1958364:1 ppb|chromosome:GCA_000020645.1:Chromosome:2855679:2856038:1
group892: cct|chromosome:GCA_000006985.1:Chromosome:1958459:1958707:1 ppb|chromosome:GCA_000020645.1:Chromosome:2611577:2611834:1
group893: cct|chromosome:GCA_000006985.1:Chromosome:1959343:1960044:1 ppb|chromosome:GCA_000020645.1:Chromosome:2856076:2856777:1
group894: cct|chromosome:GCA_000006985.1:Chromosome:1960280:1961599:1 ppb|chromosome:GCA_000020645.1:Chromosome:2856937:2858163:1
group895: cct|chromosome:GCA_000006985.1:Chromosome:1961916:1962236:1 ppb|chromosome:GCA_000020645.1:Chromosome:2858228:2858506:1
group896: cct|chromosome:GCA_000006985.1:Chromosome:196216:196440:1 ppb|chromosome:GCA_000020645.1:Chromosome:2716689:2716916:1
group897: cct|chromosome:GCA_000006985.1:Chromosome:1963734:1964405:1 ppb|chromosome:GCA_000020645.1:Chromosome:2858666:2859316:1
group898: cct|chromosome:GCA_000006985.1:Chromosome:1964517:1965290:1 ppb|chromosome:GCA_000020645.1:Chromosome:2859483:2860250:1
group899: cct|chromosome:GCA_000006985.1:Chromosome:1965375:1967216:1 ppb|chromosome:GCA_000020645.1:Chromosome:2860316:2862229:1
group900: cct|chromosome:GCA_000006985.1:Chromosome:1967486:1968379:1 ppb|chromosome:GCA_000020645.1:Chromosome:1285429:1286322:1
group901: cct|chromosome:GCA_000006985.1:Chromosome:1968923:1969405:1 ppb|chromosome:GCA_000020645.1:Chromosome:2862718:2863233:1
group902: cct|chromosome:GCA_000006985.1:Chromosome:1969618:1970976:1 ppb|chromosome:GCA_000020645.1:Chromosome:2751044:2752402:1
group903: cct|chromosome:GCA_000006985.1:Chromosome:1971520:1971852:1 ppb|chromosome:GCA_000020645.1:Chromosome:11297:11671:1
group904: cct|chromosome:GCA_000006985.1:Chromosome:1974469:1975890:1 ppb|chromosome:GCA_000020645.1:Chromosome:2869802:2871223:1
group905: cct|chromosome:GCA_000006985.1:Chromosome:1976813:1977631:1 ppb|chromosome:GCA_000020645.1:Chromosome:2871360:2872169:1
group906: cct|chromosome:GCA_000006985.1:Chromosome:1977688:1978374:1 ppb|chromosome:GCA_000020645.1:Chromosome:2872173:2872838:1
group907: cct|chromosome:GCA_000006985.1:Chromosome:197828:198664:1 ppb|chromosome:GCA_000020645.1:Chromosome:2715766:2716590:1
group908: cct|chromosome:GCA_000006985.1:Chromosome:1978406:1981732:1 ppb|chromosome:GCA_000020645.1:Chromosome:2872902:2876198:1
group909: cct|chromosome:GCA_000006985.1:Chromosome:1981757:1983769:1 ppb|chromosome:GCA_000020645.1:Chromosome:2876249:2878261:1
group910: cct|chromosome:GCA_000006985.1:Chromosome:1985144:1985971:1 ppb|chromosome:GCA_000020645.1:Chromosome:2879565:2880410:1
group911: cct|chromosome:GCA_000006985.1:Chromosome:1986924:1987991:1 ppb|chromosome:GCA_000020645.1:Chromosome:2886981:2888090:1
group912: cct|chromosome:GCA_000006985.1:Chromosome:198728:199198:1 ppb|chromosome:GCA_000020645.1:Chromosome:2709530:2709994:1
group913: cct|chromosome:GCA_000006985.1:Chromosome:1988055:1988978:1 ppb|chromosome:GCA_000020645.1:Chromosome:2888147:2889097:1
group914: cct|chromosome:GCA_000006985.1:Chromosome:1989048:1989302:1 ppb|chromosome:GCA_000020645.1:Chromosome:2889143:2889409:1
group915: cct|chromosome:GCA_000006985.1:Chromosome:1989446:1990207:1 ppb|chromosome:GCA_000020645.1:Chromosome:2889550:2890335:1
group916: cct|chromosome:GCA_000006985.1:Chromosome:1990315:1991610:1 ppb|chromosome:GCA_000020645.1:Chromosome:2890447:2891742:1
group917: cct|chromosome:GCA_000006985.1:Chromosome:1992062:1992394:1 ppb|chromosome:GCA_000020645.1:Chromosome:2891797:2892132:1
group918: cct|chromosome:GCA_000006985.1:Chromosome:1992394:1992774:1 ppb|chromosome:GCA_000020645.1:Chromosome:2892145:2892528:1
group919: cct|chromosome:GCA_000006985.1:Chromosome:1992775:1993014:1 ppb|chromosome:GCA_000020645.1:Chromosome:2892573:2892803:1
group920: cct|chromosome:GCA_000006985.1:Chromosome:1993098:1993970:1 ppb|chromosome:GCA_000020645.1:Chromosome:202317:203138:1
group921: cct|chromosome:GCA_000006985.1:Chromosome:19930:20250:1 ppb|chromosome:GCA_000020645.1:Chromosome:2970266:2970511:1
group922: cct|chromosome:GCA_000006985.1:Chromosome:1993909:1994679:1 ppb|chromosome:GCA_000020645.1:Chromosome:201674:202342:1
group923: cct|chromosome:GCA_000006985.1:Chromosome:199397:201961:1 ppb|chromosome:GCA_000020645.1:Chromosome:2706812:2709352:1
group924: cct|chromosome:GCA_000006985.1:Chromosome:1994676:1995710:1 ppb|chromosome:GCA_000020645.1:Chromosome:200775:201677:1
group925: cct|chromosome:GCA_000006985.1:Chromosome:1995735:1997423:1 ppb|chromosome:GCA_000020645.1:Chromosome:198936:200618:1
group926: cct|chromosome:GCA_000006985.1:Chromosome:1998630:1999166:1 ppb|chromosome:GCA_000020645.1:Chromosome:197704:198243:1
group927: cct|chromosome:GCA_000006985.1:Chromosome:1999192:1999383:1 ppb|chromosome:GCA_000020645.1:Chromosome:197494:197685:1
group928: cct|chromosome:GCA_000006985.1:Chromosome:1999417:2000433:1 ppb|chromosome:GCA_000020645.1:Chromosome:196440:197465:1
group929: cct|chromosome:GCA_000006985.1:Chromosome:2000561:2001550:1 ppb|chromosome:GCA_000020645.1:Chromosome:195348:196337:1
group930: cct|chromosome:GCA_000006985.1:Chromosome:2001579:2002496:1 ppb|chromosome:GCA_000020645.1:Chromosome:194402:195310:1
group931: cct|chromosome:GCA_000006985.1:Chromosome:2002529:2003266:1 ppb|chromosome:GCA_000020645.1:Chromosome:193636:194373:1
group932: cct|chromosome:GCA_000006985.1:Chromosome:2003429:2003674:1 ppb|chromosome:GCA_000020645.1:Chromosome:193309:193548:1
group933: cct|chromosome:GCA_000006985.1:Chromosome:2003745:2004986:1 ppb|chromosome:GCA_000020645.1:Chromosome:192005:193258:1
group934: cct|chromosome:GCA_000006985.1:Chromosome:2005028:2005846:1 ppb|chromosome:GCA_000020645.1:Chromosome:191173:191994:1
group935: cct|chromosome:GCA_000006985.1:Chromosome:2006555:2007280:1 ppb|chromosome:GCA_000020645.1:Chromosome:2199391:2200104:1
group936: cct|chromosome:GCA_000006985.1:Chromosome:2008132:2009592:1 ppb|chromosome:GCA_000020645.1:Chromosome:175893:177341:1
group937: cct|chromosome:GCA_000006985.1:Chromosome:2009852:2011546:1 ppb|chromosome:GCA_000020645.1:Chromosome:174094:175869:1
group938: cct|chromosome:GCA_000006985.1:Chromosome:2011633:2013039:1 ppb|chromosome:GCA_000020645.1:Chromosome:172665:174071:1
group939: cct|chromosome:GCA_000006985.1:Chromosome:2013356:2015329:1 ppb|chromosome:GCA_000020645.1:Chromosome:170514:172487:1
group940: cct|chromosome:GCA_000006985.1:Chromosome:2015356:2015997:1 ppb|chromosome:GCA_000020645.1:Chromosome:169858:170490:1
group941: cct|chromosome:GCA_000006985.1:Chromosome:2016045:2016239:1 ppb|chromosome:GCA_000020645.1:Chromosome:169614:169808:1
group942: cct|chromosome:GCA_000006985.1:Chromosome:2016272:2016619:1 ppb|chromosome:GCA_000020645.1:Chromosome:169240:169587:1
group943: cct|chromosome:GCA_000006985.1:Chromosome:2016639:2017664:1 ppb|chromosome:GCA_000020645.1:Chromosome:168193:169221:1
group944: cct|chromosome:GCA_000006985.1:Chromosome:2017742:2018188:1 ppb|chromosome:GCA_000020645.1:Chromosome:1398323:1398727:1
group945: cct|chromosome:GCA_000006985.1:Chromosome:2018353:2018811:1 ppb|chromosome:GCA_000020645.1:Chromosome:123840:124295:1
group946: cct|chromosome:GCA_000006985.1:Chromosome:2018858:2019082:1 ppb|chromosome:GCA_000020645.1:Chromosome:123525:123803:1
group947: cct|chromosome:GCA_000006985.1:Chromosome:2019205:2019651:1 ppb|chromosome:GCA_000020645.1:Chromosome:123016:123489:1
group948: cct|chromosome:GCA_000006985.1:Chromosome:2019739:2020134:1 ppb|chromosome:GCA_000020645.1:Chromosome:122545:122949:1
group949: cct|chromosome:GCA_000006985.1:Chromosome:2021084:2022112:1 ppb|chromosome:GCA_000020645.1:Chromosome:121356:122354:1
group950: cct|chromosome:GCA_000006985.1:Chromosome:2022091:2022615:1 ppb|chromosome:GCA_000020645.1:Chromosome:120823:121350:1
group951: cct|chromosome:GCA_000006985.1:Chromosome:202288:203664:1 ppb|chromosome:GCA_000020645.1:Chromosome:2704395:2705768:1
group952: cct|chromosome:GCA_000006985.1:Chromosome:2023940:2024353:1 ppb|chromosome:GCA_000020645.1:Chromosome:120364:120792:1
group953: cct|chromosome:GCA_000006985.1:Chromosome:2024388:2025296:1 ppb|chromosome:GCA_000020645.1:Chromosome:413292:414275:1
group954: cct|chromosome:GCA_000006985.1:Chromosome:2025293:2026084:1 ppb|chromosome:GCA_000020645.1:Chromosome:412511:413260:1
group955: cct|chromosome:GCA_000006985.1:Chromosome:2026992:2028155:1 ppb|chromosome:GCA_000020645.1:Chromosome:1020305:1021477:1
group956: cct|chromosome:GCA_000006985.1:Chromosome:20271:21260:1 ppb|chromosome:GCA_000020645.1:Chromosome:2369750:2370727:1
group957: cct|chromosome:GCA_000006985.1:Chromosome:2037357:2038187:1 ppb|chromosome:GCA_000020645.1:Chromosome:311852:312679:1
group958: cct|chromosome:GCA_000006985.1:Chromosome:2038234:2039847:1 ppb|chromosome:GCA_000020645.1:Chromosome:310211:311818:1
group959: cct|chromosome:GCA_000006985.1:Chromosome:2039876:2041138:1 ppb|chromosome:GCA_000020645.1:Chromosome:308907:310169:1
group960: cct|chromosome:GCA_000006985.1:Chromosome:2041233:2041667:1 ppb|chromosome:GCA_000020645.1:Chromosome:308489:308809:1
group961: cct|chromosome:GCA_000006985.1:Chromosome:2041807:2043114:1 ppb|chromosome:GCA_000020645.1:Chromosome:307166:308470:1
group962: cct|chromosome:GCA_000006985.1:Chromosome:2043126:2043704:1 ppb|chromosome:GCA_000020645.1:Chromosome:306573:307154:1
group963: cct|chromosome:GCA_000006985.1:Chromosome:2045675:2047138:1 ppb|chromosome:GCA_000020645.1:Chromosome:304974:306428:1
group964: cct|chromosome:GCA_000006985.1:Chromosome:2047201:2048325:1 ppb|chromosome:GCA_000020645.1:Chromosome:303856:304977:1
group965: cct|chromosome:GCA_000006985.1:Chromosome:2048509:2049162:1 ppb|chromosome:GCA_000020645.1:Chromosome:302986:303672:1
group966: cct|chromosome:GCA_000006985.1:Chromosome:2049225:2049698:1 ppb|chromosome:GCA_000020645.1:Chromosome:302486:302944:1
group967: cct|chromosome:GCA_000006985.1:Chromosome:2049746:2050732:1 ppb|chromosome:GCA_000020645.1:Chromosome:301456:302439:1
group968: cct|chromosome:GCA_000006985.1:Chromosome:2050762:2051373:1 ppb|chromosome:GCA_000020645.1:Chromosome:300815:301426:1
group969: cct|chromosome:GCA_000006985.1:Chromosome:205094:205756:1 ppb|chromosome:GCA_000020645.1:Chromosome:1030236:1030919:1
group970: cct|chromosome:GCA_000006985.1:Chromosome:2051410:2051793:1 ppb|chromosome:GCA_000020645.1:Chromosome:300394:300777:1
group971: cct|chromosome:GCA_000006985.1:Chromosome:2051841:2052218:1 ppb|chromosome:GCA_000020645.1:Chromosome:299968:300345:1
group972: cct|chromosome:GCA_000006985.1:Chromosome:2052254:2052370:1 ppb|chromosome:GCA_000020645.1:Chromosome:299818:299934:1
group973: cct|chromosome:GCA_000006985.1:Chromosome:2052483:2052701:1 ppb|chromosome:GCA_000020645.1:Chromosome:299483:299701:1
group974: cct|chromosome:GCA_000006985.1:Chromosome:2052761:2053534:1 ppb|chromosome:GCA_000020645.1:Chromosome:298646:299443:1
group975: cct|chromosome:GCA_000006985.1:Chromosome:2053549:2054874:1 ppb|chromosome:GCA_000020645.1:Chromosome:297304:298635:1
group976: cct|chromosome:GCA_000006985.1:Chromosome:2054893:2055453:1 ppb|chromosome:GCA_000020645.1:Chromosome:296731:297285:1
group977: cct|chromosome:GCA_000006985.1:Chromosome:2055487:2055672:1 ppb|chromosome:GCA_000020645.1:Chromosome:296496:296696:1
group978: cct|chromosome:GCA_000006985.1:Chromosome:2055691:2056209:1 ppb|chromosome:GCA_000020645.1:Chromosome:295975:296493:1
group979: cct|chromosome:GCA_000006985.1:Chromosome:2056233:2056592:1 ppb|chromosome:GCA_000020645.1:Chromosome:295592:295951:1
group980: cct|chromosome:GCA_000006985.1:Chromosome:2056652:2057191:1 ppb|chromosome:GCA_000020645.1:Chromosome:294995:295534:1
group981: cct|chromosome:GCA_000006985.1:Chromosome:2057221:2057616:1 ppb|chromosome:GCA_000020645.1:Chromosome:294571:294966:1
group982: cct|chromosome:GCA_000006985.1:Chromosome:2057682:2057951:1 ppb|chromosome:GCA_000020645.1:Chromosome:294237:294506:1
group983: cct|chromosome:GCA_000006985.1:Chromosome:2057971:2058522:1 ppb|chromosome:GCA_000020645.1:Chromosome:293633:294220:1
group984: cct|chromosome:GCA_000006985.1:Chromosome:2058620:2058862:1 ppb|chromosome:GCA_000020645.1:Chromosome:293329:293571:1
group985: cct|chromosome:GCA_000006985.1:Chromosome:2058979:2059347:1 ppb|chromosome:GCA_000020645.1:Chromosome:292843:293211:1
group986: cct|chromosome:GCA_000006985.1:Chromosome:2059382:2059651:1 ppb|chromosome:GCA_000020645.1:Chromosome:292520:292804:1
group987: cct|chromosome:GCA_000006985.1:Chromosome:2059705:2059911:1 ppb|chromosome:GCA_000020645.1:Chromosome:292266:292472:1
group988: cct|chromosome:GCA_000006985.1:Chromosome:2059942:2060361:1 ppb|chromosome:GCA_000020645.1:Chromosome:291812:292231:1
group989: cct|chromosome:GCA_000006985.1:Chromosome:2060412:2061173:1 ppb|chromosome:GCA_000020645.1:Chromosome:291018:291767:1
group990: cct|chromosome:GCA_000006985.1:Chromosome:2061189:2061548:1 ppb|chromosome:GCA_000020645.1:Chromosome:290642:291001:1
group991: cct|chromosome:GCA_000006985.1:Chromosome:2061579:2061875:1 ppb|chromosome:GCA_000020645.1:Chromosome:290312:290611:1
group992: cct|chromosome:GCA_000006985.1:Chromosome:2061909:2062748:1 ppb|chromosome:GCA_000020645.1:Chromosome:289484:290278:1
group993: cct|chromosome:GCA_000006985.1:Chromosome:2062779:2063090:1 ppb|chromosome:GCA_000020645.1:Chromosome:289096:289407:1
group994: cct|chromosome:GCA_000006985.1:Chromosome:2063124:2063750:1 ppb|chromosome:GCA_000020645.1:Chromosome:288426:289064:1
group995: cct|chromosome:GCA_000006985.1:Chromosome:2063770:2064399:1 ppb|chromosome:GCA_000020645.1:Chromosome:287789:288418:1
group996: cct|chromosome:GCA_000006985.1:Chromosome:2064434:2064745:1 ppb|chromosome:GCA_000020645.1:Chromosome:287456:287767:1
group997: cct|chromosome:GCA_000006985.1:Chromosome:2064824:2066005:1 ppb|chromosome:GCA_000020645.1:Chromosome:286197:287378:1
group998: cct|chromosome:GCA_000006985.1:Chromosome:2066057:2068171:1 ppb|chromosome:GCA_000020645.1:Chromosome:284014:286128:1
group999: cct|chromosome:GCA_000006985.1:Chromosome:2068213:2068683:1 ppb|chromosome:GCA_000020645.1:Chromosome:283506:283973:1
group1000: cct|chromosome:GCA_000006985.1:Chromosome:2068708:2069106:1 ppb|chromosome:GCA_000020645.1:Chromosome:283065:283475:1
group1001: cct|chromosome:GCA_000006985.1:Chromosome:2070843:2071493:1 ppb|chromosome:GCA_000020645.1:Chromosome:2002819:2003304:1
group1002: cct|chromosome:GCA_000006985.1:Chromosome:2071671:2072498:1 ppb|chromosome:GCA_000020645.1:Chromosome:2003323:2004450:1
group1003: cct|chromosome:GCA_000006985.1:Chromosome:2074085:2076466:1 ppb|chromosome:GCA_000020645.1:Chromosome:253706:256162:1
group1004: cct|chromosome:GCA_000006985.1:Chromosome:2076463:2077959:1 ppb|chromosome:GCA_000020645.1:Chromosome:252205:253701:1
group1005: cct|chromosome:GCA_000006985.1:Chromosome:2077956:2078927:1 ppb|chromosome:GCA_000020645.1:Chromosome:251042:252208:1
group1006: cct|chromosome:GCA_000006985.1:Chromosome:2079666:2080523:1 ppb|chromosome:GCA_000020645.1:Chromosome:249633:250472:1
group1007: cct|chromosome:GCA_000006985.1:Chromosome:2080520:2081545:1 ppb|chromosome:GCA_000020645.1:Chromosome:248557:249633:1
group1008: cct|chromosome:GCA_000006985.1:Chromosome:2081697:2081963:1 ppb|chromosome:GCA_000020645.1:Chromosome:248225:248491:1
group1009: cct|chromosome:GCA_000006985.1:Chromosome:2082028:2082495:1 ppb|chromosome:GCA_000020645.1:Chromosome:247727:248194:1
group1010: cct|chromosome:GCA_000006985.1:Chromosome:2082482:2083489:1 ppb|chromosome:GCA_000020645.1:Chromosome:246711:247724:1
group1011: cct|chromosome:GCA_000006985.1:Chromosome:2083559:2083846:1 ppb|chromosome:GCA_000020645.1:Chromosome:246381:246638:1
group1012: cct|chromosome:GCA_000006985.1:Chromosome:2083861:2085288:1 ppb|chromosome:GCA_000020645.1:Chromosome:244949:246376:1
group1013: cct|chromosome:GCA_000006985.1:Chromosome:2085334:2085915:1 ppb|chromosome:GCA_000020645.1:Chromosome:244339:244872:1
group1014: cct|chromosome:GCA_000006985.1:Chromosome:2086828:2087319:1 ppb|chromosome:GCA_000020645.1:Chromosome:2993993:2994451:1
group1015: cct|chromosome:GCA_000006985.1:Chromosome:2087347:2088174:1 ppb|chromosome:GCA_000020645.1:Chromosome:2993175:2993996:1
group1016: cct|chromosome:GCA_000006985.1:Chromosome:2088304:2089497:1 ppb|chromosome:GCA_000020645.1:Chromosome:2991919:2993112:1
group1017: cct|chromosome:GCA_000006985.1:Chromosome:2089588:2090634:1 ppb|chromosome:GCA_000020645.1:Chromosome:2990801:2991814:1
group1018: cct|chromosome:GCA_000006985.1:Chromosome:2090648:2090974:1 ppb|chromosome:GCA_000020645.1:Chromosome:2990457:2990786:1
group1019: cct|chromosome:GCA_000006985.1:Chromosome:2091064:2091594:1 ppb|chromosome:GCA_000020645.1:Chromosome:2989859:2990389:1
group1020: cct|chromosome:GCA_000006985.1:Chromosome:2092718:2092930:1 ppb|chromosome:GCA_000020645.1:Chromosome:49631:49843:1
group1021: cct|chromosome:GCA_000006985.1:Chromosome:2093087:2094484:1 ppb|chromosome:GCA_000020645.1:Chromosome:2405211:2406638:1
group1022: cct|chromosome:GCA_000006985.1:Chromosome:2095005:2096870:1 ppb|chromosome:GCA_000020645.1:Chromosome:47709:49562:1
group1023: cct|chromosome:GCA_000006985.1:Chromosome:2097012:2097548:1 ppb|chromosome:GCA_000020645.1:Chromosome:47024:47566:1
group1024: cct|chromosome:GCA_000006985.1:Chromosome:2097924:2099312:1 ppb|chromosome:GCA_000020645.1:Chromosome:45287:46675:1
group1025: cct|chromosome:GCA_000006985.1:Chromosome:2099328:2099594:1 ppb|chromosome:GCA_000020645.1:Chromosome:45005:45271:1
group1026: cct|chromosome:GCA_000006985.1:Chromosome:2099664:2100611:1 ppb|chromosome:GCA_000020645.1:Chromosome:43991:44959:1
group1027: cct|chromosome:GCA_000006985.1:Chromosome:2100685:2100984:1 ppb|chromosome:GCA_000020645.1:Chromosome:43608:43925:1
group1028: cct|chromosome:GCA_000006985.1:Chromosome:2101209:2102594:1 ppb|chromosome:GCA_000020645.1:Chromosome:2386398:2387453:1
group1029: cct|chromosome:GCA_000006985.1:Chromosome:2102616:2103089:1 ppb|chromosome:GCA_000020645.1:Chromosome:2387484:2387933:1
group1030: cct|chromosome:GCA_000006985.1:Chromosome:2103199:2104350:1 ppb|chromosome:GCA_000020645.1:Chromosome:2388104:2389180:1
group1031: cct|chromosome:GCA_000006985.1:Chromosome:2104360:2105136:1 ppb|chromosome:GCA_000020645.1:Chromosome:2389190:2389966:1
group1032: cct|chromosome:GCA_000006985.1:Chromosome:2105133:2105486:1 ppb|chromosome:GCA_000020645.1:Chromosome:2389966:2390346:1
group1033: cct|chromosome:GCA_000006985.1:Chromosome:2105551:2107203:1 ppb|chromosome:GCA_000020645.1:Chromosome:2390339:2391991:1
group1034: cct|chromosome:GCA_000006985.1:Chromosome:210643:211713:1 ppb|chromosome:GCA_000020645.1:Chromosome:2701208:2702299:1
group1035: cct|chromosome:GCA_000006985.1:Chromosome:2107210:2108205:1 ppb|chromosome:GCA_000020645.1:Chromosome:2391994:2392989:1
group1036: cct|chromosome:GCA_000006985.1:Chromosome:2108202:2108642:1 ppb|chromosome:GCA_000020645.1:Chromosome:2392986:2393456:1
group1037: cct|chromosome:GCA_000006985.1:Chromosome:2108734:2109096:1 ppb|chromosome:GCA_000020645.1:Chromosome:2394631:2395008:1
group1038: cct|chromosome:GCA_000006985.1:Chromosome:2114140:2115522:1 ppb|chromosome:GCA_000020645.1:Chromosome:2399852:2401219:1
group1039: cct|chromosome:GCA_000006985.1:Chromosome:211792:212742:1 ppb|chromosome:GCA_000020645.1:Chromosome:2700168:2701121:1
group1040: cct|chromosome:GCA_000006985.1:Chromosome:2117985:2119397:1 ppb|chromosome:GCA_000020645.1:Chromosome:28762:30237:1
group1041: cct|chromosome:GCA_000006985.1:Chromosome:2119512:2120663:1 ppb|chromosome:GCA_000020645.1:Chromosome:27616:28758:1
group1042: cct|chromosome:GCA_000006985.1:Chromosome:2120663:2121361:1 ppb|chromosome:GCA_000020645.1:Chromosome:26929:27615:1
group1043: cct|chromosome:GCA_000006985.1:Chromosome:2121410:2123134:1 ppb|chromosome:GCA_000020645.1:Chromosome:25181:26938:1
group1044: cct|chromosome:GCA_000006985.1:Chromosome:2123131:2123991:1 ppb|chromosome:GCA_000020645.1:Chromosome:24313:25176:1
group1045: cct|chromosome:GCA_000006985.1:Chromosome:2124011:2125693:1 ppb|chromosome:GCA_000020645.1:Chromosome:22598:24286:1
group1046: cct|chromosome:GCA_000006985.1:Chromosome:2125957:2126574:1 ppb|chromosome:GCA_000020645.1:Chromosome:19790:20410:1
group1047: cct|chromosome:GCA_000006985.1:Chromosome:2126594:2126983:1 ppb|chromosome:GCA_000020645.1:Chromosome:19407:19793:1
group1048: cct|chromosome:GCA_000006985.1:Chromosome:2127056:2128999:1 ppb|chromosome:GCA_000020645.1:Chromosome:17373:19322:1
group1049: cct|chromosome:GCA_000006985.1:Chromosome:212749:213327:1 ppb|chromosome:GCA_000020645.1:Chromosome:2699542:2700120:1
group1050: cct|chromosome:GCA_000006985.1:Chromosome:2128988:2130304:1 ppb|chromosome:GCA_000020645.1:Chromosome:16068:17384:1
group1051: cct|chromosome:GCA_000006985.1:Chromosome:2133565:2134338:1 ppb|chromosome:GCA_000020645.1:Chromosome:2940137:2940910:1
group1052: cct|chromosome:GCA_000006985.1:Chromosome:213432:214073:1 ppb|chromosome:GCA_000020645.1:Chromosome:2698788:2699450:1
group1053: cct|chromosome:GCA_000006985.1:Chromosome:2134348:2136288:1 ppb|chromosome:GCA_000020645.1:Chromosome:2940920:2942860:1
group1054: cct|chromosome:GCA_000006985.1:Chromosome:2136317:2137039:1 ppb|chromosome:GCA_000020645.1:Chromosome:2942919:2943581:1
group1055: cct|chromosome:GCA_000006985.1:Chromosome:2137072:2137734:1 ppb|chromosome:GCA_000020645.1:Chromosome:2943685:2944326:1
group1056: cct|chromosome:GCA_000006985.1:Chromosome:2137759:2138355:1 ppb|chromosome:GCA_000020645.1:Chromosome:113611:114216:1
group1057: cct|chromosome:GCA_000006985.1:Chromosome:2138352:2139149:1 ppb|chromosome:GCA_000020645.1:Chromosome:2944326:2945246:1
group1058: cct|chromosome:GCA_000006985.1:Chromosome:2139339:2139848:1 ppb|chromosome:GCA_000020645.1:Chromosome:2945269:2945733:1
group1059: cct|chromosome:GCA_000006985.1:Chromosome:2139855:2140559:1 ppb|chromosome:GCA_000020645.1:Chromosome:58431:59144:1
group1060: cct|chromosome:GCA_000006985.1:Chromosome:214100:216202:1 ppb|chromosome:GCA_000020645.1:Chromosome:2696645:2698762:1
group1061: cct|chromosome:GCA_000006985.1:Chromosome:2142024:2143022:1 ppb|chromosome:GCA_000020645.1:Chromosome:233664:234674:1
group1062: cct|chromosome:GCA_000006985.1:Chromosome:2143025:2144032:1 ppb|chromosome:GCA_000020645.1:Chromosome:234715:235746:1
group1063: cct|chromosome:GCA_000006985.1:Chromosome:2144117:2144446:1 ppb|chromosome:GCA_000020645.1:Chromosome:235854:236153:1
group1064: cct|chromosome:GCA_000006985.1:Chromosome:2144639:2145967:1 ppb|chromosome:GCA_000020645.1:Chromosome:236184:237509:1
group1065: cct|chromosome:GCA_000006985.1:Chromosome:2146558:2148423:1 ppb|chromosome:GCA_000020645.1:Chromosome:8136:10001:1
group1066: cct|chromosome:GCA_000006985.1:Chromosome:2148442:2150862:1 ppb|chromosome:GCA_000020645.1:Chromosome:5681:8116:1
group1067: cct|chromosome:GCA_000006985.1:Chromosome:2150939:2152165:1 ppb|chromosome:GCA_000020645.1:Chromosome:4331:5554:1
group1068: cct|chromosome:GCA_000006985.1:Chromosome:2153530:2153829:1 ppb|chromosome:GCA_000020645.1:Chromosome:3995:4288:1
group1069: cct|chromosome:GCA_000006985.1:Chromosome:2153826:2154932:1 ppb|chromosome:GCA_000020645.1:Chromosome:2883:3992:1
group1070: cct|chromosome:GCA_000006985.1:Chromosome:21622:22392:1 ppb|chromosome:GCA_000020645.1:Chromosome:2970762:2971580:1
group1071: cct|chromosome:GCA_000006985.1:Chromosome:216330:218129:1 ppb|chromosome:GCA_000020645.1:Chromosome:2694864:2696648:1
group1072: cct|chromosome:GCA_000006985.1:Chromosome:218141:219676:1 ppb|chromosome:GCA_000020645.1:Chromosome:2693331:2694854:1
group1073: cct|chromosome:GCA_000006985.1:Chromosome:219717:220343:1 ppb|chromosome:GCA_000020645.1:Chromosome:2692704:2693315:1
group1074: cct|chromosome:GCA_000006985.1:Chromosome:220363:221583:1 ppb|chromosome:GCA_000020645.1:Chromosome:2691412:2692689:1
group1075: cct|chromosome:GCA_000006985.1:Chromosome:221661:226178:1 ppb|chromosome:GCA_000020645.1:Chromosome:2686855:2691390:1
group1076: cct|chromosome:GCA_000006985.1:Chromosome:226171:226668:1 ppb|chromosome:GCA_000020645.1:Chromosome:2686356:2686868:1
group1077: cct|chromosome:GCA_000006985.1:Chromosome:226994:227926:1 ppb|chromosome:GCA_000020645.1:Chromosome:2685330:2686235:1
group1078: cct|chromosome:GCA_000006985.1:Chromosome:230111:231973:1 ppb|chromosome:GCA_000020645.1:Chromosome:367353:369278:1
group1079: cct|chromosome:GCA_000006985.1:Chromosome:232357:233307:1 ppb|chromosome:GCA_000020645.1:Chromosome:369281:370270:1
group1080: cct|chromosome:GCA_000006985.1:Chromosome:234142:235206:1 ppb|chromosome:GCA_000020645.1:Chromosome:370487:371641:1
group1081: cct|chromosome:GCA_000006985.1:Chromosome:235257:236225:1 ppb|chromosome:GCA_000020645.1:Chromosome:371651:371980:1
group1082: cct|chromosome:GCA_000006985.1:Chromosome:236278:237642:1 ppb|chromosome:GCA_000020645.1:Chromosome:372120:373172:1
group1083: cct|chromosome:GCA_000006985.1:Chromosome:238605:239717:1 ppb|chromosome:GCA_000020645.1:Chromosome:373169:374263:1
group1084: cct|chromosome:GCA_000006985.1:Chromosome:23975:25270:1 ppb|chromosome:GCA_000020645.1:Chromosome:2971626:2972918:1
group1085: cct|chromosome:GCA_000006985.1:Chromosome:240843:241850:1 ppb|chromosome:GCA_000020645.1:Chromosome:375554:376633:1
group1086: cct|chromosome:GCA_000006985.1:Chromosome:241914:243212:1 ppb|chromosome:GCA_000020645.1:Chromosome:596939:598237:1
group1087: cct|chromosome:GCA_000006985.1:Chromosome:244017:245069:1 ppb|chromosome:GCA_000020645.1:Chromosome:1847028:1848041:1
group1088: cct|chromosome:GCA_000006985.1:Chromosome:245314:246282:1 ppb|chromosome:GCA_000020645.1:Chromosome:376815:377780:1
group1089: cct|chromosome:GCA_000006985.1:Chromosome:246276:247097:1 ppb|chromosome:GCA_000020645.1:Chromosome:377808:378629:1
group1090: cct|chromosome:GCA_000006985.1:Chromosome:247342:247845:1 ppb|chromosome:GCA_000020645.1:Chromosome:378756:379226:1
group1091: cct|chromosome:GCA_000006985.1:Chromosome:247867:249159:1 ppb|chromosome:GCA_000020645.1:Chromosome:379258:380547:1
group1092: cct|chromosome:GCA_000006985.1:Chromosome:249156:249398:1 ppb|chromosome:GCA_000020645.1:Chromosome:380547:380798:1
group1093: cct|chromosome:GCA_000006985.1:Chromosome:249874:250395:1 ppb|chromosome:GCA_000020645.1:Chromosome:381260:381781:1
group1094: cct|chromosome:GCA_000006985.1:Chromosome:250465:252030:1 ppb|chromosome:GCA_000020645.1:Chromosome:381840:383384:1
group1095: cct|chromosome:GCA_000006985.1:Chromosome:252116:254860:1 ppb|chromosome:GCA_000020645.1:Chromosome:383447:386407:1
group1096: cct|chromosome:GCA_000006985.1:Chromosome:25421:26725:1 ppb|chromosome:GCA_000020645.1:Chromosome:2972952:2974244:1
group1097: cct|chromosome:GCA_000006985.1:Chromosome:254879:255241:1 ppb|chromosome:GCA_000020645.1:Chromosome:386426:386785:1
group1098: cct|chromosome:GCA_000006985.1:Chromosome:255270:255992:1 ppb|chromosome:GCA_000020645.1:Chromosome:386812:387537:1
group1099: cct|chromosome:GCA_000006985.1:Chromosome:257032:257301:1 ppb|chromosome:GCA_000020645.1:Chromosome:388566:388835:1
group1100: cct|chromosome:GCA_000006985.1:Chromosome:257377:258264:1 ppb|chromosome:GCA_000020645.1:Chromosome:388926:389813:1
group1101: cct|chromosome:GCA_000006985.1:Chromosome:258269:258856:1 ppb|chromosome:GCA_000020645.1:Chromosome:389818:390402:1
group1102: cct|chromosome:GCA_000006985.1:Chromosome:258869:259222:1 ppb|chromosome:GCA_000020645.1:Chromosome:390414:390767:1
group1103: cct|chromosome:GCA_000006985.1:Chromosome:259203:259697:1 ppb|chromosome:GCA_000020645.1:Chromosome:390745:391245:1
group1104: cct|chromosome:GCA_000006985.1:Chromosome:259749:260921:1 ppb|chromosome:GCA_000020645.1:Chromosome:1536862:1537836:1
group1105: cct|chromosome:GCA_000006985.1:Chromosome:261019:261762:1 ppb|chromosome:GCA_000020645.1:Chromosome:391290:392048:1
group1106: cct|chromosome:GCA_000006985.1:Chromosome:261792:262178:1 ppb|chromosome:GCA_000020645.1:Chromosome:392084:392470:1
group1107: cct|chromosome:GCA_000006985.1:Chromosome:262200:262631:1 ppb|chromosome:GCA_000020645.1:Chromosome:392487:392993:1
group1108: cct|chromosome:GCA_000006985.1:Chromosome:262764:263315:1 ppb|chromosome:GCA_000020645.1:Chromosome:393048:393596:1
group1109: cct|chromosome:GCA_000006985.1:Chromosome:263467:264666:1 ppb|chromosome:GCA_000020645.1:Chromosome:394687:395838:1
group1110: cct|chromosome:GCA_000006985.1:Chromosome:264669:265667:1 ppb|chromosome:GCA_000020645.1:Chromosome:395853:396866:1
group1111: cct|chromosome:GCA_000006985.1:Chromosome:265679:266752:1 ppb|chromosome:GCA_000020645.1:Chromosome:396863:397936:1
group1112: cct|chromosome:GCA_000006985.1:Chromosome:266860:268128:1 ppb|chromosome:GCA_000020645.1:Chromosome:403124:404392:1
group1113: cct|chromosome:GCA_000006985.1:Chromosome:26772:28115:1 ppb|chromosome:GCA_000020645.1:Chromosome:2974287:2975588:1
group1114: cct|chromosome:GCA_000006985.1:Chromosome:268046:270007:1 ppb|chromosome:GCA_000020645.1:Chromosome:404407:406248:1
group1115: cct|chromosome:GCA_000006985.1:Chromosome:270013:271443:1 ppb|chromosome:GCA_000020645.1:Chromosome:406241:407677:1
group1116: cct|chromosome:GCA_000006985.1:Chromosome:271656:271934:1 ppb|chromosome:GCA_000020645.1:Chromosome:407969:408244:1
group1117: cct|chromosome:GCA_000006985.1:Chromosome:272059:272664:1 ppb|chromosome:GCA_000020645.1:Chromosome:408365:408967:1
group1118: cct|chromosome:GCA_000006985.1:Chromosome:272797:273975:1 ppb|chromosome:GCA_000020645.1:Chromosome:408977:410245:1
group1119: cct|chromosome:GCA_000006985.1:Chromosome:274266:275555:1 ppb|chromosome:GCA_000020645.1:Chromosome:410565:411854:1
group1120: cct|chromosome:GCA_000006985.1:Chromosome:276298:276912:1 ppb|chromosome:GCA_000020645.1:Chromosome:414350:414943:1
group1121: cct|chromosome:GCA_000006985.1:Chromosome:277011:279521:1 ppb|chromosome:GCA_000020645.1:Chromosome:415053:417557:1
group1122: cct|chromosome:GCA_000006985.1:Chromosome:279557:280354:1 ppb|chromosome:GCA_000020645.1:Chromosome:417580:418428:1
group1123: cct|chromosome:GCA_000006985.1:Chromosome:280610:282055:1 ppb|chromosome:GCA_000020645.1:Chromosome:418650:420077:1
group1124: cct|chromosome:GCA_000006985.1:Chromosome:28112:29050:1 ppb|chromosome:GCA_000020645.1:Chromosome:2975610:2976413:1
group1125: cct|chromosome:GCA_000006985.1:Chromosome:282091:282993:1 ppb|chromosome:GCA_000020645.1:Chromosome:420124:421023:1
group1126: cct|chromosome:GCA_000006985.1:Chromosome:283088:283987:1 ppb|chromosome:GCA_000020645.1:Chromosome:421183:422163:1
group1127: cct|chromosome:GCA_000006985.1:Chromosome:284268:284624:1 ppb|chromosome:GCA_000020645.1:Chromosome:422289:422636:1
group1128: cct|chromosome:GCA_000006985.1:Chromosome:284649:286193:1 ppb|chromosome:GCA_000020645.1:Chromosome:422660:424174:1
group1129: cct|chromosome:GCA_000006985.1:Chromosome:287022:287861:1 ppb|chromosome:GCA_000020645.1:Chromosome:1389246:1390079:1
group1130: cct|chromosome:GCA_000006985.1:Chromosome:287878:288366:1 ppb|chromosome:GCA_000020645.1:Chromosome:424187:424696:1
group1131: cct|chromosome:GCA_000006985.1:Chromosome:288537:288890:1 ppb|chromosome:GCA_000020645.1:Chromosome:424781:425164:1
group1132: cct|chromosome:GCA_000006985.1:Chromosome:288955:289491:1 ppb|chromosome:GCA_000020645.1:Chromosome:425231:425773:1
group1133: cct|chromosome:GCA_000006985.1:Chromosome:289681:291063:1 ppb|chromosome:GCA_000020645.1:Chromosome:425791:427173:1
group1134: cct|chromosome:GCA_000006985.1:Chromosome:29087:30514:1 ppb|chromosome:GCA_000020645.1:Chromosome:2976410:2977849:1
group1135: cct|chromosome:GCA_000006985.1:Chromosome:291176:292324:1 ppb|chromosome:GCA_000020645.1:Chromosome:427262:428404:1
group1136: cct|chromosome:GCA_000006985.1:Chromosome:292293:292634:1 ppb|chromosome:GCA_000020645.1:Chromosome:428511:428798:1
group1137: cct|chromosome:GCA_000006985.1:Chromosome:292662:294410:1 ppb|chromosome:GCA_000020645.1:Chromosome:432043:434013:1
group1138: cct|chromosome:GCA_000006985.1:Chromosome:294649:295647:1 ppb|chromosome:GCA_000020645.1:Chromosome:434059:435024:1
group1139: cct|chromosome:GCA_000006985.1:Chromosome:295732:296550:1 ppb|chromosome:GCA_000020645.1:Chromosome:435101:435922:1
group1140: cct|chromosome:GCA_000006985.1:Chromosome:296557:297648:1 ppb|chromosome:GCA_000020645.1:Chromosome:436042:437133:1
group1141: cct|chromosome:GCA_000006985.1:Chromosome:297749:298456:1 ppb|chromosome:GCA_000020645.1:Chromosome:437251:437946:1
group1142: cct|chromosome:GCA_000006985.1:Chromosome:298676:300328:1 ppb|chromosome:GCA_000020645.1:Chromosome:438070:439848:1
group1143: cct|chromosome:GCA_000006985.1:Chromosome:2:1126:1 ppb|chromosome:GCA_000020645.1:Chromosome:1746:2870:1
group1144: cct|chromosome:GCA_000006985.1:Chromosome:300491:301408:1 ppb|chromosome:GCA_000020645.1:Chromosome:442761:443681:1
group1145: cct|chromosome:GCA_000006985.1:Chromosome:301526:302758:1 ppb|chromosome:GCA_000020645.1:Chromosome:443787:445025:1
group1146: cct|chromosome:GCA_000006985.1:Chromosome:302856:303347:1 ppb|chromosome:GCA_000020645.1:Chromosome:445083:445538:1
group1147: cct|chromosome:GCA_000006985.1:Chromosome:303506:304846:1 ppb|chromosome:GCA_000020645.1:Chromosome:445711:447072:1
group1148: cct|chromosome:GCA_000006985.1:Chromosome:304941:305474:1 ppb|chromosome:GCA_000020645.1:Chromosome:447124:447657:1
group1149: cct|chromosome:GCA_000006985.1:Chromosome:30518:31612:1 ppb|chromosome:GCA_000020645.1:Chromosome:2977864:2978961:1
group1150: cct|chromosome:GCA_000006985.1:Chromosome:305498:306943:1 ppb|chromosome:GCA_000020645.1:Chromosome:129368:130834:1
group1151: cct|chromosome:GCA_000006985.1:Chromosome:307493:307909:1 ppb|chromosome:GCA_000020645.1:Chromosome:448266:448637:1
group1152: cct|chromosome:GCA_000006985.1:Chromosome:310224:311735:1 ppb|chromosome:GCA_000020645.1:Chromosome:450892:452400:1
group1153: cct|chromosome:GCA_000006985.1:Chromosome:312347:313495:1 ppb|chromosome:GCA_000020645.1:Chromosome:452724:453854:1
group1154: cct|chromosome:GCA_000006985.1:Chromosome:313647:314192:1 ppb|chromosome:GCA_000020645.1:Chromosome:454026:454574:1
group1155: cct|chromosome:GCA_000006985.1:Chromosome:314229:315515:1 ppb|chromosome:GCA_000020645.1:Chromosome:454610:455875:1
group1156: cct|chromosome:GCA_000006985.1:Chromosome:315611:319081:1 ppb|chromosome:GCA_000020645.1:Chromosome:455997:459557:1
group1157: cct|chromosome:GCA_000006985.1:Chromosome:31609:32775:1 ppb|chromosome:GCA_000020645.1:Chromosome:2978958:2980187:1
group1158: cct|chromosome:GCA_000006985.1:Chromosome:319380:320261:1 ppb|chromosome:GCA_000020645.1:Chromosome:2380749:2381630:1
group1159: cct|chromosome:GCA_000006985.1:Chromosome:320292:320849:1 ppb|chromosome:GCA_000020645.1:Chromosome:2380035:2380655:1
group1160: cct|chromosome:GCA_000006985.1:Chromosome:320886:321764:1 ppb|chromosome:GCA_000020645.1:Chromosome:2371857:2372735:1
group1161: cct|chromosome:GCA_000006985.1:Chromosome:321853:322902:1 ppb|chromosome:GCA_000020645.1:Chromosome:2370770:2371819:1
group1162: cct|chromosome:GCA_000006985.1:Chromosome:322951:324363:1 ppb|chromosome:GCA_000020645.1:Chromosome:2368312:2369727:1
group1163: cct|chromosome:GCA_000006985.1:Chromosome:324552:324767:1 ppb|chromosome:GCA_000020645.1:Chromosome:2367960:2368166:1
group1164: cct|chromosome:GCA_000006985.1:Chromosome:324937:328191:1 ppb|chromosome:GCA_000020645.1:Chromosome:2364529:2367786:1
group1165: cct|chromosome:GCA_000006985.1:Chromosome:328257:328700:1 ppb|chromosome:GCA_000020645.1:Chromosome:2364020:2364454:1
group1166: cct|chromosome:GCA_000006985.1:Chromosome:32835:34232:1 ppb|chromosome:GCA_000020645.1:Chromosome:2980160:2981554:1
group1167: cct|chromosome:GCA_000006985.1:Chromosome:3285:3446:1 ppb|chromosome:GCA_000020645.1:Chromosome:3017605:3017766:1
group1168: cct|chromosome:GCA_000006985.1:Chromosome:328856:330349:1 ppb|chromosome:GCA_000020645.1:Chromosome:2362523:2364016:1
group1169: cct|chromosome:GCA_000006985.1:Chromosome:330635:331162:1 ppb|chromosome:GCA_000020645.1:Chromosome:2361703:2362227:1
group1170: cct|chromosome:GCA_000006985.1:Chromosome:331417:332271:1 ppb|chromosome:GCA_000020645.1:Chromosome:2360582:2361463:1
group1171: cct|chromosome:GCA_000006985.1:Chromosome:332294:333139:1 ppb|chromosome:GCA_000020645.1:Chromosome:2359731:2360573:1
group1172: cct|chromosome:GCA_000006985.1:Chromosome:333206:334192:1 ppb|chromosome:GCA_000020645.1:Chromosome:2358689:2359702:1
group1173: cct|chromosome:GCA_000006985.1:Chromosome:334193:334855:1 ppb|chromosome:GCA_000020645.1:Chromosome:2357818:2358489:1
group1174: cct|chromosome:GCA_000006985.1:Chromosome:334852:335451:1 ppb|chromosome:GCA_000020645.1:Chromosome:2357219:2357821:1
group1175: cct|chromosome:GCA_000006985.1:Chromosome:335653:337224:1 ppb|chromosome:GCA_000020645.1:Chromosome:2343121:2344698:1
group1176: cct|chromosome:GCA_000006985.1:Chromosome:337947:338888:1 ppb|chromosome:GCA_000020645.1:Chromosome:2340838:2341812:1
group1177: cct|chromosome:GCA_000006985.1:Chromosome:338991:340934:1 ppb|chromosome:GCA_000020645.1:Chromosome:2338801:2340732:1
group1178: cct|chromosome:GCA_000006985.1:Chromosome:340986:342128:1 ppb|chromosome:GCA_000020645.1:Chromosome:2337657:2338796:1
group1179: cct|chromosome:GCA_000006985.1:Chromosome:342146:343024:1 ppb|chromosome:GCA_000020645.1:Chromosome:2336763:2337641:1
group1180: cct|chromosome:GCA_000006985.1:Chromosome:34234:35340:1 ppb|chromosome:GCA_000020645.1:Chromosome:2981560:2982666:1
group1181: cct|chromosome:GCA_000006985.1:Chromosome:343050:343784:1 ppb|chromosome:GCA_000020645.1:Chromosome:2336005:2336739:1
group1182: cct|chromosome:GCA_000006985.1:Chromosome:343786:344544:1 ppb|chromosome:GCA_000020645.1:Chromosome:2335206:2336000:1
group1183: cct|chromosome:GCA_000006985.1:Chromosome:344681:345547:1 ppb|chromosome:GCA_000020645.1:Chromosome:2334301:2335161:1
group1184: cct|chromosome:GCA_000006985.1:Chromosome:345756:346604:1 ppb|chromosome:GCA_000020645.1:Chromosome:2333343:2334191:1
group1185: cct|chromosome:GCA_000006985.1:Chromosome:346624:347304:1 ppb|chromosome:GCA_000020645.1:Chromosome:2332642:2333346:1
group1186: cct|chromosome:GCA_000006985.1:Chromosome:347309:348022:1 ppb|chromosome:GCA_000020645.1:Chromosome:2331923:2332633:1
group1187: cct|chromosome:GCA_000006985.1:Chromosome:348464:348847:1 ppb|chromosome:GCA_000020645.1:Chromosome:1435773:1436168:1
group1188: cct|chromosome:GCA_000006985.1:Chromosome:349441:351837:1 ppb|chromosome:GCA_000020645.1:Chromosome:2309576:2311957:1
group1189: cct|chromosome:GCA_000006985.1:Chromosome:3494:3958:1 ppb|chromosome:GCA_000020645.1:Chromosome:3017140:3017550:1
group1190: cct|chromosome:GCA_000006985.1:Chromosome:351961:352557:1 ppb|chromosome:GCA_000020645.1:Chromosome:2308820:2309437:1
group1191: cct|chromosome:GCA_000006985.1:Chromosome:352562:353038:1 ppb|chromosome:GCA_000020645.1:Chromosome:2308336:2308812:1
group1192: cct|chromosome:GCA_000006985.1:Chromosome:353020:354954:1 ppb|chromosome:GCA_000020645.1:Chromosome:2306378:2308357:1
group1193: cct|chromosome:GCA_000006985.1:Chromosome:355519:355944:1 ppb|chromosome:GCA_000020645.1:Chromosome:2305904:2306329:1
group1194: cct|chromosome:GCA_000006985.1:Chromosome:355993:357300:1 ppb|chromosome:GCA_000020645.1:Chromosome:2304383:2305825:1
group1195: cct|chromosome:GCA_000006985.1:Chromosome:357690:358025:1 ppb|chromosome:GCA_000020645.1:Chromosome:114244:114585:1
group1196: cct|chromosome:GCA_000006985.1:Chromosome:358119:360398:1 ppb|chromosome:GCA_000020645.1:Chromosome:2301941:2304160:1
group1197: cct|chromosome:GCA_000006985.1:Chromosome:360436:361722:1 ppb|chromosome:GCA_000020645.1:Chromosome:2300865:2301908:1
group1198: cct|chromosome:GCA_000006985.1:Chromosome:361686:362315:1 ppb|chromosome:GCA_000020645.1:Chromosome:2300275:2300853:1
group1199: cct|chromosome:GCA_000006985.1:Chromosome:362325:362909:1 ppb|chromosome:GCA_000020645.1:Chromosome:2299664:2300248:1
group1200: cct|chromosome:GCA_000006985.1:Chromosome:363640:364950:1 ppb|chromosome:GCA_000020645.1:Chromosome:2298268:2299569:1
group1201: cct|chromosome:GCA_000006985.1:Chromosome:365181:366062:1 ppb|chromosome:GCA_000020645.1:Chromosome:2297262:2298128:1
group1202: cct|chromosome:GCA_000006985.1:Chromosome:366383:368608:1 ppb|chromosome:GCA_000020645.1:Chromosome:2294648:2296873:1
group1203: cct|chromosome:GCA_000006985.1:Chromosome:36797:38323:1 ppb|chromosome:GCA_000020645.1:Chromosome:2982670:2985687:1
group1204: cct|chromosome:GCA_000006985.1:Chromosome:368667:369311:1 ppb|chromosome:GCA_000020645.1:Chromosome:2292986:2293612:1
group1205: cct|chromosome:GCA_000006985.1:Chromosome:370303:371124:1 ppb|chromosome:GCA_000020645.1:Chromosome:2290454:2291287:1
group1206: cct|chromosome:GCA_000006985.1:Chromosome:371232:372233:1 ppb|chromosome:GCA_000020645.1:Chromosome:2289361:2290362:1
group1207: cct|chromosome:GCA_000006985.1:Chromosome:372470:374176:1 ppb|chromosome:GCA_000020645.1:Chromosome:2287446:2289167:1
group1208: cct|chromosome:GCA_000006985.1:Chromosome:374270:375139:1 ppb|chromosome:GCA_000020645.1:Chromosome:2285711:2286604:1
group1209: cct|chromosome:GCA_000006985.1:Chromosome:375156:376091:1 ppb|chromosome:GCA_000020645.1:Chromosome:2284777:2285724:1
group1210: cct|chromosome:GCA_000006985.1:Chromosome:376088:377653:1 ppb|chromosome:GCA_000020645.1:Chromosome:2283233:2284780:1
group1211: cct|chromosome:GCA_000006985.1:Chromosome:377628:378083:1 ppb|chromosome:GCA_000020645.1:Chromosome:2282632:2283258:1
group1212: cct|chromosome:GCA_000006985.1:Chromosome:378493:378774:1 ppb|chromosome:GCA_000020645.1:Chromosome:764657:764869:1
group1213: cct|chromosome:GCA_000006985.1:Chromosome:378743:379945:1 ppb|chromosome:GCA_000020645.1:Chromosome:764883:766100:1
group1214: cct|chromosome:GCA_000006985.1:Chromosome:380014:380274:1 ppb|chromosome:GCA_000020645.1:Chromosome:770261:770485:1
group1215: cct|chromosome:GCA_000006985.1:Chromosome:380258:381550:1 ppb|chromosome:GCA_000020645.1:Chromosome:770485:771789:1
group1216: cct|chromosome:GCA_000006985.1:Chromosome:381730:382236:1 ppb|chromosome:GCA_000020645.1:Chromosome:771965:772465:1
group1217: cct|chromosome:GCA_000006985.1:Chromosome:382223:382750:1 ppb|chromosome:GCA_000020645.1:Chromosome:772452:772979:1
group1218: cct|chromosome:GCA_000006985.1:Chromosome:382877:384307:1 ppb|chromosome:GCA_000020645.1:Chromosome:773245:774663:1
group1219: cct|chromosome:GCA_000006985.1:Chromosome:38323:40278:1 ppb|chromosome:GCA_000020645.1:Chromosome:2985684:2987726:1
group1220: cct|chromosome:GCA_000006985.1:Chromosome:384407:385552:1 ppb|chromosome:GCA_000020645.1:Chromosome:795333:796469:1
group1221: cct|chromosome:GCA_000006985.1:Chromosome:385614:385934:1 ppb|chromosome:GCA_000020645.1:Chromosome:796475:796807:1
group1222: cct|chromosome:GCA_000006985.1:Chromosome:386010:387965:1 ppb|chromosome:GCA_000020645.1:Chromosome:796815:798773:1
group1223: cct|chromosome:GCA_000006985.1:Chromosome:388110:389420:1 ppb|chromosome:GCA_000020645.1:Chromosome:800561:801832:1
group1224: cct|chromosome:GCA_000006985.1:Chromosome:389407:390390:1 ppb|chromosome:GCA_000020645.1:Chromosome:801825:802793:1
group1225: cct|chromosome:GCA_000006985.1:Chromosome:390387:392342:1 ppb|chromosome:GCA_000020645.1:Chromosome:802790:804760:1
group1226: cct|chromosome:GCA_000006985.1:Chromosome:392817:393995:1 ppb|chromosome:GCA_000020645.1:Chromosome:809142:810320:1
group1227: cct|chromosome:GCA_000006985.1:Chromosome:394138:394596:1 ppb|chromosome:GCA_000020645.1:Chromosome:810463:810930:1
group1228: cct|chromosome:GCA_000006985.1:Chromosome:395344:396222:1 ppb|chromosome:GCA_000020645.1:Chromosome:1937905:1938795:1
group1229: cct|chromosome:GCA_000006985.1:Chromosome:4017:4268:1 ppb|chromosome:GCA_000020645.1:Chromosome:3016790:3017083:1
group1230: cct|chromosome:GCA_000006985.1:Chromosome:40306:40773:1 ppb|chromosome:GCA_000020645.1:Chromosome:2987758:2988189:1
group1231: cct|chromosome:GCA_000006985.1:Chromosome:405715:406584:1 ppb|chromosome:GCA_000020645.1:Chromosome:479616:480335:1
group1232: cct|chromosome:GCA_000006985.1:Chromosome:40793:41749:1 ppb|chromosome:GCA_000020645.1:Chromosome:2988176:2989174:1
group1233: cct|chromosome:GCA_000006985.1:Chromosome:409924:411009:1 ppb|chromosome:GCA_000020645.1:Chromosome:810963:811964:1
group1234: cct|chromosome:GCA_000006985.1:Chromosome:411049:412311:1 ppb|chromosome:GCA_000020645.1:Chromosome:811979:813235:1
group1235: cct|chromosome:GCA_000006985.1:Chromosome:412646:413389:1 ppb|chromosome:GCA_000020645.1:Chromosome:813543:814292:1
group1236: cct|chromosome:GCA_000006985.1:Chromosome:413538:418154:1 ppb|chromosome:GCA_000020645.1:Chromosome:814402:819003:1
group1237: cct|chromosome:GCA_000006985.1:Chromosome:41754:42221:1 ppb|chromosome:GCA_000020645.1:Chromosome:2989174:2989632:1
group1238: cct|chromosome:GCA_000006985.1:Chromosome:418191:419663:1 ppb|chromosome:GCA_000020645.1:Chromosome:819054:820529:1
group1239: cct|chromosome:GCA_000006985.1:Chromosome:419728:419997:1 ppb|chromosome:GCA_000020645.1:Chromosome:820553:820822:1
group1240: cct|chromosome:GCA_000006985.1:Chromosome:420167:421486:1 ppb|chromosome:GCA_000020645.1:Chromosome:820865:822181:1
group1241: cct|chromosome:GCA_000006985.1:Chromosome:4268:6040:1 ppb|chromosome:GCA_000020645.1:Chromosome:3015046:3016797:1
group1242: cct|chromosome:GCA_000006985.1:Chromosome:42801:43667:1 ppb|chromosome:GCA_000020645.1:Chromosome:1145733:1146620:1
group1243: cct|chromosome:GCA_000006985.1:Chromosome:43710:45392:1 ppb|chromosome:GCA_000020645.1:Chromosome:2918080:2919786:1
group1244: cct|chromosome:GCA_000006985.1:Chromosome:448662:449498:1 ppb|chromosome:GCA_000020645.1:Chromosome:836656:837447:1
group1245: cct|chromosome:GCA_000006985.1:Chromosome:449805:451142:1 ppb|chromosome:GCA_000020645.1:Chromosome:837453:838985:1
group1246: cct|chromosome:GCA_000006985.1:Chromosome:451144:451629:1 ppb|chromosome:GCA_000020645.1:Chromosome:838982:839407:1
group1247: cct|chromosome:GCA_000006985.1:Chromosome:451636:452688:1 ppb|chromosome:GCA_000020645.1:Chromosome:839404:839931:1
group1248: cct|chromosome:GCA_000006985.1:Chromosome:452965:453843:1 ppb|chromosome:GCA_000020645.1:Chromosome:839938:841083:1
group1249: cct|chromosome:GCA_000006985.1:Chromosome:453819:455261:1 ppb|chromosome:GCA_000020645.1:Chromosome:841059:842480:1
group1250: cct|chromosome:GCA_000006985.1:Chromosome:45467:46747:1 ppb|chromosome:GCA_000020645.1:Chromosome:2919853:2921145:1
group1251: cct|chromosome:GCA_000006985.1:Chromosome:455327:456244:1 ppb|chromosome:GCA_000020645.1:Chromosome:842495:843493:1
group1252: cct|chromosome:GCA_000006985.1:Chromosome:456262:457200:1 ppb|chromosome:GCA_000020645.1:Chromosome:843513:844463:1
group1253: cct|chromosome:GCA_000006985.1:Chromosome:46744:47463:1 ppb|chromosome:GCA_000020645.1:Chromosome:2921173:2921850:1
group1254: cct|chromosome:GCA_000006985.1:Chromosome:470942:471997:1 ppb|chromosome:GCA_000020645.1:Chromosome:461618:462673:1
group1255: cct|chromosome:GCA_000006985.1:Chromosome:471994:472680:1 ppb|chromosome:GCA_000020645.1:Chromosome:462670:463356:1
group1256: cct|chromosome:GCA_000006985.1:Chromosome:473475:474332:1 ppb|chromosome:GCA_000020645.1:Chromosome:464166:465020:1
group1257: cct|chromosome:GCA_000006985.1:Chromosome:47436:48218:1 ppb|chromosome:GCA_000020645.1:Chromosome:2921847:2922629:1
group1258: cct|chromosome:GCA_000006985.1:Chromosome:474778:475491:1 ppb|chromosome:GCA_000020645.1:Chromosome:470429:471154:1
group1259: cct|chromosome:GCA_000006985.1:Chromosome:477055:479079:1 ppb|chromosome:GCA_000020645.1:Chromosome:472750:474774:1
group1260: cct|chromosome:GCA_000006985.1:Chromosome:481152:481880:1 ppb|chromosome:GCA_000020645.1:Chromosome:475244:475993:1
group1261: cct|chromosome:GCA_000006985.1:Chromosome:481884:482297:1 ppb|chromosome:GCA_000020645.1:Chromosome:475977:476390:1
group1262: cct|chromosome:GCA_000006985.1:Chromosome:48215:48877:1 ppb|chromosome:GCA_000020645.1:Chromosome:2922617:2923306:1
group1263: cct|chromosome:GCA_000006985.1:Chromosome:482537:483628:1 ppb|chromosome:GCA_000020645.1:Chromosome:476562:477644:1
group1264: cct|chromosome:GCA_000006985.1:Chromosome:484486:485766:1 ppb|chromosome:GCA_000020645.1:Chromosome:2501949:2502692:1
group1265: cct|chromosome:GCA_000006985.1:Chromosome:485850:486812:1 ppb|chromosome:GCA_000020645.1:Chromosome:890984:891877:1
group1266: cct|chromosome:GCA_000006985.1:Chromosome:487591:487914:1 ppb|chromosome:GCA_000020645.1:Chromosome:481114:482127:1
group1267: cct|chromosome:GCA_000006985.1:Chromosome:48892:50112:1 ppb|chromosome:GCA_000020645.1:Chromosome:2923303:2924472:1
group1268: cct|chromosome:GCA_000006985.1:Chromosome:489251:490669:1 ppb|chromosome:GCA_000020645.1:Chromosome:482307:483740:1
group1269: cct|chromosome:GCA_000006985.1:Chromosome:490824:491669:1 ppb|chromosome:GCA_000020645.1:Chromosome:483844:484689:1
group1270: cct|chromosome:GCA_000006985.1:Chromosome:491866:492471:1 ppb|chromosome:GCA_000020645.1:Chromosome:484841:485446:1
group1271: cct|chromosome:GCA_000006985.1:Chromosome:492493:493275:1 ppb|chromosome:GCA_000020645.1:Chromosome:485470:486240:1
group1272: cct|chromosome:GCA_000006985.1:Chromosome:493940:494683:1 ppb|chromosome:GCA_000020645.1:Chromosome:486311:487054:1
group1273: cct|chromosome:GCA_000006985.1:Chromosome:494759:496762:1 ppb|chromosome:GCA_000020645.1:Chromosome:487091:489127:1
group1274: cct|chromosome:GCA_000006985.1:Chromosome:498401:499279:1 ppb|chromosome:GCA_000020645.1:Chromosome:2530108:2530986:1
group1275: cct|chromosome:GCA_000006985.1:Chromosome:50109:51110:1 ppb|chromosome:GCA_000020645.1:Chromosome:2924487:2925500:1
group1276: cct|chromosome:GCA_000006985.1:Chromosome:501899:502285:1 ppb|chromosome:GCA_000020645.1:Chromosome:1592755:1593141:1
group1277: cct|chromosome:GCA_000006985.1:Chromosome:505599:506162:1 ppb|chromosome:GCA_000020645.1:Chromosome:1404590:1405171:1
group1278: cct|chromosome:GCA_000006985.1:Chromosome:506234:507154:1 ppb|chromosome:GCA_000020645.1:Chromosome:1403630:1404544:1
group1279: cct|chromosome:GCA_000006985.1:Chromosome:507170:507769:1 ppb|chromosome:GCA_000020645.1:Chromosome:1403013:1403612:1
group1280: cct|chromosome:GCA_000006985.1:Chromosome:507788:510577:1 ppb|chromosome:GCA_000020645.1:Chromosome:1400201:1402987:1
group1281: cct|chromosome:GCA_000006985.1:Chromosome:51107:52108:1 ppb|chromosome:GCA_000020645.1:Chromosome:2925517:2926503:1
group1282: cct|chromosome:GCA_000006985.1:Chromosome:517042:519204:1 ppb|chromosome:GCA_000020645.1:Chromosome:2000069:2002381:1
group1283: cct|chromosome:GCA_000006985.1:Chromosome:519982:521361:1 ppb|chromosome:GCA_000020645.1:Chromosome:1993077:1993391:1
group1284: cct|chromosome:GCA_000006985.1:Chromosome:521503:522222:1 ppb|chromosome:GCA_000020645.1:Chromosome:1992347:1993063:1
group1285: cct|chromosome:GCA_000006985.1:Chromosome:52338:53987:1 ppb|chromosome:GCA_000020645.1:Chromosome:2926629:2928356:1
group1286: cct|chromosome:GCA_000006985.1:Chromosome:527030:528232:1 ppb|chromosome:GCA_000020645.1:Chromosome:862663:863862:1
group1287: cct|chromosome:GCA_000006985.1:Chromosome:528421:531312:1 ppb|chromosome:GCA_000020645.1:Chromosome:864016:866604:1
group1288: cct|chromosome:GCA_000006985.1:Chromosome:531345:532214:1 ppb|chromosome:GCA_000020645.1:Chromosome:866634:867506:1
group1289: cct|chromosome:GCA_000006985.1:Chromosome:532364:532774:1 ppb|chromosome:GCA_000020645.1:Chromosome:867641:868054:1
group1290: cct|chromosome:GCA_000006985.1:Chromosome:535868:536179:1 ppb|chromosome:GCA_000020645.1:Chromosome:871043:871327:1
group1291: cct|chromosome:GCA_000006985.1:Chromosome:536376:536663:1 ppb|chromosome:GCA_000020645.1:Chromosome:871512:871799:1
group1292: cct|chromosome:GCA_000006985.1:Chromosome:536712:538349:1 ppb|chromosome:GCA_000020645.1:Chromosome:871847:873490:1
group1293: cct|chromosome:GCA_000006985.1:Chromosome:540806:541489:1 ppb|chromosome:GCA_000020645.1:Chromosome:874740:875516:1
group1294: cct|chromosome:GCA_000006985.1:Chromosome:541648:542211:1 ppb|chromosome:GCA_000020645.1:Chromosome:875513:876190:1
group1295: cct|chromosome:GCA_000006985.1:Chromosome:542208:543011:1 ppb|chromosome:GCA_000020645.1:Chromosome:876222:877025:1
group1296: cct|chromosome:GCA_000006985.1:Chromosome:543073:544107:1 ppb|chromosome:GCA_000020645.1:Chromosome:877029:878042:1
group1297: cct|chromosome:GCA_000006985.1:Chromosome:54413:56812:1 ppb|chromosome:GCA_000020645.1:Chromosome:2928588:2930984:1
group1298: cct|chromosome:GCA_000006985.1:Chromosome:544880:546271:1 ppb|chromosome:GCA_000020645.1:Chromosome:880914:882293:1
group1299: cct|chromosome:GCA_000006985.1:Chromosome:547960:549279:1 ppb|chromosome:GCA_000020645.1:Chromosome:2934000:2935331:1
group1300: cct|chromosome:GCA_000006985.1:Chromosome:550411:552975:1 ppb|chromosome:GCA_000020645.1:Chromosome:887674:890244:1
group1301: cct|chromosome:GCA_000006985.1:Chromosome:553309:554331:1 ppb|chromosome:GCA_000020645.1:Chromosome:886404:887429:1
group1302: cct|chromosome:GCA_000006985.1:Chromosome:554334:555620:1 ppb|chromosome:GCA_000020645.1:Chromosome:885121:886407:1
group1303: cct|chromosome:GCA_000006985.1:Chromosome:555891:556919:1 ppb|chromosome:GCA_000020645.1:Chromosome:883839:884894:1
group1304: cct|chromosome:GCA_000006985.1:Chromosome:556913:558076:1 ppb|chromosome:GCA_000020645.1:Chromosome:882672:883817:1
group1305: cct|chromosome:GCA_000006985.1:Chromosome:563665:564939:1 ppb|chromosome:GCA_000020645.1:Chromosome:892259:893533:1
group1306: cct|chromosome:GCA_000006985.1:Chromosome:565629:566540:1 ppb|chromosome:GCA_000020645.1:Chromosome:893734:895245:1
group1307: cct|chromosome:GCA_000006985.1:Chromosome:566554:567105:1 ppb|chromosome:GCA_000020645.1:Chromosome:895254:895808:1
group1308: cct|chromosome:GCA_000006985.1:Chromosome:567116:567949:1 ppb|chromosome:GCA_000020645.1:Chromosome:895819:896652:1
group1309: cct|chromosome:GCA_000006985.1:Chromosome:568039:569634:1 ppb|chromosome:GCA_000020645.1:Chromosome:896757:898352:1
group1310: cct|chromosome:GCA_000006985.1:Chromosome:56948:59086:1 ppb|chromosome:GCA_000020645.1:Chromosome:2930974:2933112:1
group1311: cct|chromosome:GCA_000006985.1:Chromosome:570484:571704:1 ppb|chromosome:GCA_000020645.1:Chromosome:899879:901096:1
group1312: cct|chromosome:GCA_000006985.1:Chromosome:571727:572200:1 ppb|chromosome:GCA_000020645.1:Chromosome:901123:901596:1
group1313: cct|chromosome:GCA_000006985.1:Chromosome:572212:573696:1 ppb|chromosome:GCA_000020645.1:Chromosome:901605:903092:1
group1314: cct|chromosome:GCA_000006985.1:Chromosome:573696:575591:1 ppb|chromosome:GCA_000020645.1:Chromosome:903089:905014:1
group1315: cct|chromosome:GCA_000006985.1:Chromosome:575595:576083:1 ppb|chromosome:GCA_000020645.1:Chromosome:905018:905509:1
group1316: cct|chromosome:GCA_000006985.1:Chromosome:576138:577004:1 ppb|chromosome:GCA_000020645.1:Chromosome:905528:906370:1
group1317: cct|chromosome:GCA_000006985.1:Chromosome:577367:577762:1 ppb|chromosome:GCA_000020645.1:Chromosome:906451:906840:1
group1318: cct|chromosome:GCA_000006985.1:Chromosome:577864:578832:1 ppb|chromosome:GCA_000020645.1:Chromosome:906887:907861:1
group1319: cct|chromosome:GCA_000006985.1:Chromosome:578938:579735:1 ppb|chromosome:GCA_000020645.1:Chromosome:907957:908670:1
group1320: cct|chromosome:GCA_000006985.1:Chromosome:579751:580830:1 ppb|chromosome:GCA_000020645.1:Chromosome:908702:909790:1
group1321: cct|chromosome:GCA_000006985.1:Chromosome:584744:588133:1 ppb|chromosome:GCA_000020645.1:Chromosome:913841:917266:1
group1322: cct|chromosome:GCA_000006985.1:Chromosome:589673:589870:1 ppb|chromosome:GCA_000020645.1:Chromosome:2513684:2514016:1
group1323: cct|chromosome:GCA_000006985.1:Chromosome:589984:590202:1 ppb|chromosome:GCA_000020645.1:Chromosome:161971:162198:1
group1324: cct|chromosome:GCA_000006985.1:Chromosome:590199:590318:1 ppb|chromosome:GCA_000020645.1:Chromosome:2723791:2724090:1
group1325: cct|chromosome:GCA_000006985.1:Chromosome:59083:59376:1 ppb|chromosome:GCA_000020645.1:Chromosome:2933109:2933375:1
group1326: cct|chromosome:GCA_000006985.1:Chromosome:592518:593237:1 ppb|chromosome:GCA_000020645.1:Chromosome:943482:944189:1
group1327: cct|chromosome:GCA_000006985.1:Chromosome:593241:594245:1 ppb|chromosome:GCA_000020645.1:Chromosome:944186:945187:1
group1328: cct|chromosome:GCA_000006985.1:Chromosome:594249:594713:1 ppb|chromosome:GCA_000020645.1:Chromosome:945191:945652:1
group1329: cct|chromosome:GCA_000006985.1:Chromosome:594764:596050:1 ppb|chromosome:GCA_000020645.1:Chromosome:956481:957770:1
group1330: cct|chromosome:GCA_000006985.1:Chromosome:59511:59897:1 ppb|chromosome:GCA_000020645.1:Chromosome:2933478:2933858:1
group1331: cct|chromosome:GCA_000006985.1:Chromosome:597656:599629:1 ppb|chromosome:GCA_000020645.1:Chromosome:959112:960911:1
group1332: cct|chromosome:GCA_000006985.1:Chromosome:599789:601198:1 ppb|chromosome:GCA_000020645.1:Chromosome:961009:962403:1
group1333: cct|chromosome:GCA_000006985.1:Chromosome:601198:601668:1 ppb|chromosome:GCA_000020645.1:Chromosome:962585:963064:1
group1334: cct|chromosome:GCA_000006985.1:Chromosome:601737:602312:1 ppb|chromosome:GCA_000020645.1:Chromosome:1531323:1531877:1
group1335: cct|chromosome:GCA_000006985.1:Chromosome:603874:604788:1 ppb|chromosome:GCA_000020645.1:Chromosome:963077:963991:1
group1336: cct|chromosome:GCA_000006985.1:Chromosome:604791:606077:1 ppb|chromosome:GCA_000020645.1:Chromosome:963997:965334:1
group1337: cct|chromosome:GCA_000006985.1:Chromosome:6047:6643:1 ppb|chromosome:GCA_000020645.1:Chromosome:3014435:3015040:1
group1338: cct|chromosome:GCA_000006985.1:Chromosome:60635:61315:1 ppb|chromosome:GCA_000020645.1:Chromosome:1409176:1409850:1
group1339: cct|chromosome:GCA_000006985.1:Chromosome:606400:607689:1 ppb|chromosome:GCA_000020645.1:Chromosome:965675:966967:1
group1340: cct|chromosome:GCA_000006985.1:Chromosome:607686:608756:1 ppb|chromosome:GCA_000020645.1:Chromosome:966973:968049:1
group1341: cct|chromosome:GCA_000006985.1:Chromosome:608846:610129:1 ppb|chromosome:GCA_000020645.1:Chromosome:968034:969329:1
group1342: cct|chromosome:GCA_000006985.1:Chromosome:610151:610609:1 ppb|chromosome:GCA_000020645.1:Chromosome:969348:969806:1
group1343: cct|chromosome:GCA_000006985.1:Chromosome:610767:611501:1 ppb|chromosome:GCA_000020645.1:Chromosome:969896:970627:1
group1344: cct|chromosome:GCA_000006985.1:Chromosome:611646:611939:1 ppb|chromosome:GCA_000020645.1:Chromosome:970841:971095:1
group1345: cct|chromosome:GCA_000006985.1:Chromosome:612066:612734:1 ppb|chromosome:GCA_000020645.1:Chromosome:971107:971775:1
group1346: cct|chromosome:GCA_000006985.1:Chromosome:612852:614456:1 ppb|chromosome:GCA_000020645.1:Chromosome:2262962:2264572:1
group1347: cct|chromosome:GCA_000006985.1:Chromosome:61355:62311:1 ppb|chromosome:GCA_000020645.1:Chromosome:216713:217606:1
group1348: cct|chromosome:GCA_000006985.1:Chromosome:614465:615037:1 ppb|chromosome:GCA_000020645.1:Chromosome:2262392:2262958:1
group1349: cct|chromosome:GCA_000006985.1:Chromosome:615073:616368:1 ppb|chromosome:GCA_000020645.1:Chromosome:2261062:2262357:1
group1350: cct|chromosome:GCA_000006985.1:Chromosome:616537:617595:1 ppb|chromosome:GCA_000020645.1:Chromosome:2258403:2259461:1
group1351: cct|chromosome:GCA_000006985.1:Chromosome:617604:618596:1 ppb|chromosome:GCA_000020645.1:Chromosome:2257394:2258386:1
group1352: cct|chromosome:GCA_000006985.1:Chromosome:618640:619119:1 ppb|chromosome:GCA_000020645.1:Chromosome:2256875:2257351:1
group1353: cct|chromosome:GCA_000006985.1:Chromosome:619129:620850:1 ppb|chromosome:GCA_000020645.1:Chromosome:2251238:2252959:1
group1354: cct|chromosome:GCA_000006985.1:Chromosome:620923:622605:1 ppb|chromosome:GCA_000020645.1:Chromosome:2249533:2251230:1
group1355: cct|chromosome:GCA_000006985.1:Chromosome:62295:63218:1 ppb|chromosome:GCA_000020645.1:Chromosome:215746:216654:1
group1356: cct|chromosome:GCA_000006985.1:Chromosome:624639:625241:1 ppb|chromosome:GCA_000020645.1:Chromosome:601035:601625:1
group1357: cct|chromosome:GCA_000006985.1:Chromosome:625440:626213:1 ppb|chromosome:GCA_000020645.1:Chromosome:600029:600775:1
group1358: cct|chromosome:GCA_000006985.1:Chromosome:63202:64200:1 ppb|chromosome:GCA_000020645.1:Chromosome:214732:215730:1
group1359: cct|chromosome:GCA_000006985.1:Chromosome:632305:633738:1 ppb|chromosome:GCA_000020645.1:Chromosome:2247500:2249080:1
group1360: cct|chromosome:GCA_000006985.1:Chromosome:633760:634419:1 ppb|chromosome:GCA_000020645.1:Chromosome:2246816:2247475:1
group1361: cct|chromosome:GCA_000006985.1:Chromosome:634434:634853:1 ppb|chromosome:GCA_000020645.1:Chromosome:2246391:2246786:1
group1362: cct|chromosome:GCA_000006985.1:Chromosome:634869:635897:1 ppb|chromosome:GCA_000020645.1:Chromosome:2245486:2246382:1
group1363: cct|chromosome:GCA_000006985.1:Chromosome:636070:637374:1 ppb|chromosome:GCA_000020645.1:Chromosome:2243989:2245311:1
group1364: cct|chromosome:GCA_000006985.1:Chromosome:637787:638299:1 ppb|chromosome:GCA_000020645.1:Chromosome:2242867:2243388:1
group1365: cct|chromosome:GCA_000006985.1:Chromosome:638408:639196:1 ppb|chromosome:GCA_000020645.1:Chromosome:2242074:2242862:1
group1366: cct|chromosome:GCA_000006985.1:Chromosome:639319:639750:1 ppb|chromosome:GCA_000020645.1:Chromosome:2241379:2241813:1
group1367: cct|chromosome:GCA_000006985.1:Chromosome:640673:642574:1 ppb|chromosome:GCA_000020645.1:Chromosome:2239316:2241238:1
group1368: cct|chromosome:GCA_000006985.1:Chromosome:642654:643052:1 ppb|chromosome:GCA_000020645.1:Chromosome:2238833:2239231:1
group1369: cct|chromosome:GCA_000006985.1:Chromosome:643420:643809:1 ppb|chromosome:GCA_000020645.1:Chromosome:2238196:2238585:1
group1370: cct|chromosome:GCA_000006985.1:Chromosome:643976:644203:1 ppb|chromosome:GCA_000020645.1:Chromosome:2237786:2238043:1
group1371: cct|chromosome:GCA_000006985.1:Chromosome:644239:644835:1 ppb|chromosome:GCA_000020645.1:Chromosome:2237129:2237758:1
group1372: cct|chromosome:GCA_000006985.1:Chromosome:645028:646530:1 ppb|chromosome:GCA_000020645.1:Chromosome:2235467:2236993:1
group1373: cct|chromosome:GCA_000006985.1:Chromosome:64534:65595:1 ppb|chromosome:GCA_000020645.1:Chromosome:213327:214379:1
group1374: cct|chromosome:GCA_000006985.1:Chromosome:646604:647737:1 ppb|chromosome:GCA_000020645.1:Chromosome:2234237:2235457:1
group1375: cct|chromosome:GCA_000006985.1:Chromosome:647930:648607:1 ppb|chromosome:GCA_000020645.1:Chromosome:2233505:2234185:1
group1376: cct|chromosome:GCA_000006985.1:Chromosome:648780:649445:1 ppb|chromosome:GCA_000020645.1:Chromosome:2232725:2233342:1
group1377: cct|chromosome:GCA_000006985.1:Chromosome:649615:652956:1 ppb|chromosome:GCA_000020645.1:Chromosome:2229298:2232609:1
group1378: cct|chromosome:GCA_000006985.1:Chromosome:653866:654831:1 ppb|chromosome:GCA_000020645.1:Chromosome:2228231:2229214:1
group1379: cct|chromosome:GCA_000006985.1:Chromosome:654853:655563:1 ppb|chromosome:GCA_000020645.1:Chromosome:1816437:1817147:1
group1380: cct|chromosome:GCA_000006985.1:Chromosome:656128:657327:1 ppb|chromosome:GCA_000020645.1:Chromosome:1817137:1818963:1
group1381: cct|chromosome:GCA_000006985.1:Chromosome:65703:66056:1 ppb|chromosome:GCA_000020645.1:Chromosome:212893:213249:1
group1382: cct|chromosome:GCA_000006985.1:Chromosome:658694:659140:1 ppb|chromosome:GCA_000020645.1:Chromosome:2224308:2224823:1
group1383: cct|chromosome:GCA_000006985.1:Chromosome:659432:659902:1 ppb|chromosome:GCA_000020645.1:Chromosome:2223753:2224223:1
group1384: cct|chromosome:GCA_000006985.1:Chromosome:659906:660469:1 ppb|chromosome:GCA_000020645.1:Chromosome:2223180:2223743:1
group1385: cct|chromosome:GCA_000006985.1:Chromosome:66066:67166:1 ppb|chromosome:GCA_000020645.1:Chromosome:211781:212884:1
group1386: cct|chromosome:GCA_000006985.1:Chromosome:6640:7563:1 ppb|chromosome:GCA_000020645.1:Chromosome:3013528:3014442:1
group1387: cct|chromosome:GCA_000006985.1:Chromosome:667961:669658:1 ppb|chromosome:GCA_000020645.1:Chromosome:2327643:2328968:1
group1388: cct|chromosome:GCA_000006985.1:Chromosome:671137:672471:1 ppb|chromosome:GCA_000020645.1:Chromosome:1277440:1278678:1
group1389: cct|chromosome:GCA_000006985.1:Chromosome:679717:679899:1 ppb|chromosome:GCA_000020645.1:Chromosome:160875:161159:1
group1390: cct|chromosome:GCA_000006985.1:Chromosome:682110:682853:1 ppb|chromosome:GCA_000020645.1:Chromosome:2093033:2093782:1
group1391: cct|chromosome:GCA_000006985.1:Chromosome:682844:683911:1 ppb|chromosome:GCA_000020645.1:Chromosome:2091942:2093042:1
group1392: cct|chromosome:GCA_000006985.1:Chromosome:683908:684687:1 ppb|chromosome:GCA_000020645.1:Chromosome:2091166:2091945:1
group1393: cct|chromosome:GCA_000006985.1:Chromosome:684722:685039:1 ppb|chromosome:GCA_000020645.1:Chromosome:2090890:2091150:1
group1394: cct|chromosome:GCA_000006985.1:Chromosome:686241:687383:1 ppb|chromosome:GCA_000020645.1:Chromosome:2089589:2090725:1
group1395: cct|chromosome:GCA_000006985.1:Chromosome:688707:689453:1 ppb|chromosome:GCA_000020645.1:Chromosome:2193965:2194714:1
group1396: cct|chromosome:GCA_000006985.1:Chromosome:68965:70104:1 ppb|chromosome:GCA_000020645.1:Chromosome:210624:211763:1
group1397: cct|chromosome:GCA_000006985.1:Chromosome:691069:691512:1 ppb|chromosome:GCA_000020645.1:Chromosome:2191910:2192353:1
group1398: cct|chromosome:GCA_000006985.1:Chromosome:692067:692378:1 ppb|chromosome:GCA_000020645.1:Chromosome:2191511:2191819:1
group1399: cct|chromosome:GCA_000006985.1:Chromosome:692498:692782:1 ppb|chromosome:GCA_000020645.1:Chromosome:2190645:2190899:1
group1400: cct|chromosome:GCA_000006985.1:Chromosome:692958:694310:1 ppb|chromosome:GCA_000020645.1:Chromosome:566843:567772:1
group1401: cct|chromosome:GCA_000006985.1:Chromosome:695429:697285:1 ppb|chromosome:GCA_000020645.1:Chromosome:2188789:2190495:1
group1402: cct|chromosome:GCA_000006985.1:Chromosome:697543:699402:1 ppb|chromosome:GCA_000020645.1:Chromosome:2185242:2186996:1
group1403: cct|chromosome:GCA_000006985.1:Chromosome:699478:700434:1 ppb|chromosome:GCA_000020645.1:Chromosome:2184138:2185112:1
group1404: cct|chromosome:GCA_000006985.1:Chromosome:700418:701083:1 ppb|chromosome:GCA_000020645.1:Chromosome:2183494:2184141:1
group1405: cct|chromosome:GCA_000006985.1:Chromosome:701432:702322:1 ppb|chromosome:GCA_000020645.1:Chromosome:1260078:1260965:1
group1406: cct|chromosome:GCA_000006985.1:Chromosome:70164:70811:1 ppb|chromosome:GCA_000020645.1:Chromosome:209938:210603:1
group1407: cct|chromosome:GCA_000006985.1:Chromosome:703037:704452:1 ppb|chromosome:GCA_000020645.1:Chromosome:2181700:2183115:1
group1408: cct|chromosome:GCA_000006985.1:Chromosome:704536:705666:1 ppb|chromosome:GCA_000020645.1:Chromosome:2180452:2181666:1
group1409: cct|chromosome:GCA_000006985.1:Chromosome:708532:709509:1 ppb|chromosome:GCA_000020645.1:Chromosome:2179210:2180187:1
group1410: cct|chromosome:GCA_000006985.1:Chromosome:709803:710213:1 ppb|chromosome:GCA_000020645.1:Chromosome:2178570:2179040:1
group1411: cct|chromosome:GCA_000006985.1:Chromosome:710961:713393:1 ppb|chromosome:GCA_000020645.1:Chromosome:2175670:2178081:1
group1412: cct|chromosome:GCA_000006985.1:Chromosome:713390:713713:1 ppb|chromosome:GCA_000020645.1:Chromosome:2175347:2175655:1
group1413: cct|chromosome:GCA_000006985.1:Chromosome:713713:713982:1 ppb|chromosome:GCA_000020645.1:Chromosome:2175079:2175342:1
group1414: cct|chromosome:GCA_000006985.1:Chromosome:714291:715865:1 ppb|chromosome:GCA_000020645.1:Chromosome:2173192:2174766:1
group1415: cct|chromosome:GCA_000006985.1:Chromosome:715946:716530:1 ppb|chromosome:GCA_000020645.1:Chromosome:2172479:2173081:1
group1416: cct|chromosome:GCA_000006985.1:Chromosome:716557:716778:1 ppb|chromosome:GCA_000020645.1:Chromosome:2172229:2172468:1
group1417: cct|chromosome:GCA_000006985.1:Chromosome:716888:717268:1 ppb|chromosome:GCA_000020645.1:Chromosome:2171777:2172139:1
group1418: cct|chromosome:GCA_000006985.1:Chromosome:718473:719831:1 ppb|chromosome:GCA_000020645.1:Chromosome:1988017:1989342:1
group1419: cct|chromosome:GCA_000006985.1:Chromosome:721466:721822:1 ppb|chromosome:GCA_000020645.1:Chromosome:1987602:1987994:1
group1420: cct|chromosome:GCA_000006985.1:Chromosome:721919:723547:1 ppb|chromosome:GCA_000020645.1:Chromosome:1980037:1981677:1
group1421: cct|chromosome:GCA_000006985.1:Chromosome:72338:72769:1 ppb|chromosome:GCA_000020645.1:Chromosome:207979:208413:1
group1422: cct|chromosome:GCA_000006985.1:Chromosome:723617:724144:1 ppb|chromosome:GCA_000020645.1:Chromosome:1979412:1979945:1
group1423: cct|chromosome:GCA_000006985.1:Chromosome:724159:725280:1 ppb|chromosome:GCA_000020645.1:Chromosome:1978309:1979409:1
group1424: cct|chromosome:GCA_000006985.1:Chromosome:725373:725774:1 ppb|chromosome:GCA_000020645.1:Chromosome:1977816:1978268:1
group1425: cct|chromosome:GCA_000006985.1:Chromosome:728087:728593:1 ppb|chromosome:GCA_000020645.1:Chromosome:1977207:1977707:1
group1426: cct|chromosome:GCA_000006985.1:Chromosome:728793:730748:1 ppb|chromosome:GCA_000020645.1:Chromosome:1975204:1977183:1
group1427: cct|chromosome:GCA_000006985.1:Chromosome:72989:73315:1 ppb|chromosome:GCA_000020645.1:Chromosome:207411:207746:1
group1428: cct|chromosome:GCA_000006985.1:Chromosome:730917:731576:1 ppb|chromosome:GCA_000020645.1:Chromosome:1974472:1975128:1
group1429: cct|chromosome:GCA_000006985.1:Chromosome:731576:732931:1 ppb|chromosome:GCA_000020645.1:Chromosome:1973128:1974471:1
group1430: cct|chromosome:GCA_000006985.1:Chromosome:732932:734374:1 ppb|chromosome:GCA_000020645.1:Chromosome:1971661:1973112:1
group1431: cct|chromosome:GCA_000006985.1:Chromosome:734458:735396:1 ppb|chromosome:GCA_000020645.1:Chromosome:1967488:1968432:1
group1432: cct|chromosome:GCA_000006985.1:Chromosome:735406:735930:1 ppb|chromosome:GCA_000020645.1:Chromosome:1966956:1967474:1
group1433: cct|chromosome:GCA_000006985.1:Chromosome:736583:737176:1 ppb|chromosome:GCA_000020645.1:Chromosome:1966028:1966621:1
group1434: cct|chromosome:GCA_000006985.1:Chromosome:737158:738225:1 ppb|chromosome:GCA_000020645.1:Chromosome:1964982:1966031:1
group1435: cct|chromosome:GCA_000006985.1:Chromosome:73755:74555:1 ppb|chromosome:GCA_000020645.1:Chromosome:206282:207112:1
group1436: cct|chromosome:GCA_000006985.1:Chromosome:738222:738830:1 ppb|chromosome:GCA_000020645.1:Chromosome:1964364:1964969:1
group1437: cct|chromosome:GCA_000006985.1:Chromosome:738886:739137:1 ppb|chromosome:GCA_000020645.1:Chromosome:1964106:1964357:1
group1438: cct|chromosome:GCA_000006985.1:Chromosome:739353:739784:1 ppb|chromosome:GCA_000020645.1:Chromosome:1963463:1963894:1
group1439: cct|chromosome:GCA_000006985.1:Chromosome:739812:740381:1 ppb|chromosome:GCA_000020645.1:Chromosome:1962865:1963434:1
group1440: cct|chromosome:GCA_000006985.1:Chromosome:740411:740932:1 ppb|chromosome:GCA_000020645.1:Chromosome:1962321:1962839:1
group1441: cct|chromosome:GCA_000006985.1:Chromosome:741062:742168:1 ppb|chromosome:GCA_000020645.1:Chromosome:1961087:1962289:1
group1442: cct|chromosome:GCA_000006985.1:Chromosome:742216:743295:1 ppb|chromosome:GCA_000020645.1:Chromosome:1959972:1961090:1
group1443: cct|chromosome:GCA_000006985.1:Chromosome:743350:744000:1 ppb|chromosome:GCA_000020645.1:Chromosome:1959282:1959926:1
group1444: cct|chromosome:GCA_000006985.1:Chromosome:744041:744562:1 ppb|chromosome:GCA_000020645.1:Chromosome:1958765:1959277:1
group1445: cct|chromosome:GCA_000006985.1:Chromosome:744572:744895:1 ppb|chromosome:GCA_000020645.1:Chromosome:1958424:1958741:1
group1446: cct|chromosome:GCA_000006985.1:Chromosome:744945:747212:1 ppb|chromosome:GCA_000020645.1:Chromosome:1956092:1958368:1
group1447: cct|chromosome:GCA_000006985.1:Chromosome:74555:75916:1 ppb|chromosome:GCA_000020645.1:Chromosome:204933:206276:1
group1448: cct|chromosome:GCA_000006985.1:Chromosome:747258:748895:1 ppb|chromosome:GCA_000020645.1:Chromosome:1954416:1956050:1
group1449: cct|chromosome:GCA_000006985.1:Chromosome:748934:750469:1 ppb|chromosome:GCA_000020645.1:Chromosome:1952831:1954372:1
group1450: cct|chromosome:GCA_000006985.1:Chromosome:750686:752119:1 ppb|chromosome:GCA_000020645.1:Chromosome:1949804:1951522:1
group1451: cct|chromosome:GCA_000006985.1:Chromosome:752133:752822:1 ppb|chromosome:GCA_000020645.1:Chromosome:1949107:1949790:1
group1452: cct|chromosome:GCA_000006985.1:Chromosome:753005:753469:1 ppb|chromosome:GCA_000020645.1:Chromosome:1948522:1949106:1
group1453: cct|chromosome:GCA_000006985.1:Chromosome:753494:754168:1 ppb|chromosome:GCA_000020645.1:Chromosome:1947795:1948451:1
group1454: cct|chromosome:GCA_000006985.1:Chromosome:754128:754577:1 ppb|chromosome:GCA_000020645.1:Chromosome:1947371:1947820:1
group1455: cct|chromosome:GCA_000006985.1:Chromosome:754899:755204:1 ppb|chromosome:GCA_000020645.1:Chromosome:1946344:1946652:1
group1456: cct|chromosome:GCA_000006985.1:Chromosome:755313:756008:1 ppb|chromosome:GCA_000020645.1:Chromosome:1694426:1695118:1
group1457: cct|chromosome:GCA_000006985.1:Chromosome:75939:76742:1 ppb|chromosome:GCA_000020645.1:Chromosome:204073:204903:1
group1458: cct|chromosome:GCA_000006985.1:Chromosome:7593:9044:1 ppb|chromosome:GCA_000020645.1:Chromosome:2994429:2995895:1
group1459: cct|chromosome:GCA_000006985.1:Chromosome:760744:760854:1 ppb|chromosome:GCA_000020645.1:Chromosome:2718676:2719395:1
group1460: cct|chromosome:GCA_000006985.1:Chromosome:762268:763017:1 ppb|chromosome:GCA_000020645.1:Chromosome:1216120:1216911:1
group1461: cct|chromosome:GCA_000006985.1:Chromosome:763057:763515:1 ppb|chromosome:GCA_000020645.1:Chromosome:1216924:1217382:1
group1462: cct|chromosome:GCA_000006985.1:Chromosome:763562:764569:1 ppb|chromosome:GCA_000020645.1:Chromosome:1217366:1218379:1
group1463: cct|chromosome:GCA_000006985.1:Chromosome:765367:766413:1 ppb|chromosome:GCA_000020645.1:Chromosome:1222450:1224252:1
group1464: cct|chromosome:GCA_000006985.1:Chromosome:766537:766737:1 ppb|chromosome:GCA_000020645.1:Chromosome:1224281:1224688:1
group1465: cct|chromosome:GCA_000006985.1:Chromosome:767218:768045:1 ppb|chromosome:GCA_000020645.1:Chromosome:1226778:1227566:1
group1466: cct|chromosome:GCA_000006985.1:Chromosome:768149:769132:1 ppb|chromosome:GCA_000020645.1:Chromosome:1227638:1228621:1
group1467: cct|chromosome:GCA_000006985.1:Chromosome:76871:77176:1 ppb|chromosome:GCA_000020645.1:Chromosome:203662:203970:1
group1468: cct|chromosome:GCA_000006985.1:Chromosome:769187:769552:1 ppb|chromosome:GCA_000020645.1:Chromosome:1228661:1228996:1
group1469: cct|chromosome:GCA_000006985.1:Chromosome:769565:770179:1 ppb|chromosome:GCA_000020645.1:Chromosome:1229003:1229617:1
group1470: cct|chromosome:GCA_000006985.1:Chromosome:770217:771614:1 ppb|chromosome:GCA_000020645.1:Chromosome:1229649:1231037:1
group1471: cct|chromosome:GCA_000006985.1:Chromosome:772111:772479:1 ppb|chromosome:GCA_000020645.1:Chromosome:2594554:2595228:1
group1472: cct|chromosome:GCA_000006985.1:Chromosome:77409:77585:1 ppb|chromosome:GCA_000020645.1:Chromosome:203280:203450:1
group1473: cct|chromosome:GCA_000006985.1:Chromosome:775137:775892:1 ppb|chromosome:GCA_000020645.1:Chromosome:1683525:1684286:1
group1474: cct|chromosome:GCA_000006985.1:Chromosome:775896:778172:1 ppb|chromosome:GCA_000020645.1:Chromosome:1672473:1674740:1
group1475: cct|chromosome:GCA_000006985.1:Chromosome:77774:78202:1 ppb|chromosome:GCA_000020645.1:Chromosome:2893778:2894215:1
group1476: cct|chromosome:GCA_000006985.1:Chromosome:779123:780718:1 ppb|chromosome:GCA_000020645.1:Chromosome:1670659:1672248:1
group1477: cct|chromosome:GCA_000006985.1:Chromosome:781125:781430:1 ppb|chromosome:GCA_000020645.1:Chromosome:951181:951453:1
group1478: cct|chromosome:GCA_000006985.1:Chromosome:781402:781710:1 ppb|chromosome:GCA_000020645.1:Chromosome:950901:951221:1
group1479: cct|chromosome:GCA_000006985.1:Chromosome:781876:783201:1 ppb|chromosome:GCA_000020645.1:Chromosome:1669053:1670378:1
group1480: cct|chromosome:GCA_000006985.1:Chromosome:783477:783890:1 ppb|chromosome:GCA_000020645.1:Chromosome:1668409:1668942:1
group1481: cct|chromosome:GCA_000006985.1:Chromosome:78362:78919:1 ppb|chromosome:GCA_000020645.1:Chromosome:2894326:2894892:1
group1482: cct|chromosome:GCA_000006985.1:Chromosome:784337:784855:1 ppb|chromosome:GCA_000020645.1:Chromosome:1667656:1668174:1
group1483: cct|chromosome:GCA_000006985.1:Chromosome:784968:785810:1 ppb|chromosome:GCA_000020645.1:Chromosome:1666707:1667576:1
group1484: cct|chromosome:GCA_000006985.1:Chromosome:788404:790293:1 ppb|chromosome:GCA_000020645.1:Chromosome:1664751:1666637:1
group1485: cct|chromosome:GCA_000006985.1:Chromosome:78928:79794:1 ppb|chromosome:GCA_000020645.1:Chromosome:2894897:2895766:1
group1486: cct|chromosome:GCA_000006985.1:Chromosome:790403:791278:1 ppb|chromosome:GCA_000020645.1:Chromosome:1663842:1664717:1
group1487: cct|chromosome:GCA_000006985.1:Chromosome:791285:792832:1 ppb|chromosome:GCA_000020645.1:Chromosome:1662223:1663845:1
group1488: cct|chromosome:GCA_000006985.1:Chromosome:793250:794761:1 ppb|chromosome:GCA_000020645.1:Chromosome:1659989:1661521:1
group1489: cct|chromosome:GCA_000006985.1:Chromosome:794867:796750:1 ppb|chromosome:GCA_000020645.1:Chromosome:1658015:1659940:1
group1490: cct|chromosome:GCA_000006985.1:Chromosome:797371:798579:1 ppb|chromosome:GCA_000020645.1:Chromosome:1638528:1639727:1
group1491: cct|chromosome:GCA_000006985.1:Chromosome:79791:80642:1 ppb|chromosome:GCA_000020645.1:Chromosome:2895763:2896629:1
group1492: cct|chromosome:GCA_000006985.1:Chromosome:798905:801280:1 ppb|chromosome:GCA_000020645.1:Chromosome:1635862:1638231:1
group1493: cct|chromosome:GCA_000006985.1:Chromosome:801297:802367:1 ppb|chromosome:GCA_000020645.1:Chromosome:227089:228186:1
group1494: cct|chromosome:GCA_000006985.1:Chromosome:802488:806060:1 ppb|chromosome:GCA_000020645.1:Chromosome:1630294:1633863:1
group1495: cct|chromosome:GCA_000006985.1:Chromosome:806160:806489:1 ppb|chromosome:GCA_000020645.1:Chromosome:1629858:1630202:1
group1496: cct|chromosome:GCA_000006985.1:Chromosome:806577:807512:1 ppb|chromosome:GCA_000020645.1:Chromosome:1628084:1629019:1
group1497: cct|chromosome:GCA_000006985.1:Chromosome:80671:82158:1 ppb|chromosome:GCA_000020645.1:Chromosome:2896690:2898168:1
group1498: cct|chromosome:GCA_000006985.1:Chromosome:807828:808301:1 ppb|chromosome:GCA_000020645.1:Chromosome:2401645:2402112:1
group1499: cct|chromosome:GCA_000006985.1:Chromosome:808520:809596:1 ppb|chromosome:GCA_000020645.1:Chromosome:41661:42779:1
group1500: cct|chromosome:GCA_000006985.1:Chromosome:809969:810205:1 ppb|chromosome:GCA_000020645.1:Chromosome:2401353:2401586:1
group1501: cct|chromosome:GCA_000006985.1:Chromosome:812642:813721:1 ppb|chromosome:GCA_000020645.1:Chromosome:2396808:2397887:1
group1502: cct|chromosome:GCA_000006985.1:Chromosome:815553:815912:1 ppb|chromosome:GCA_000020645.1:Chromosome:2394224:2394583:1
group1503: cct|chromosome:GCA_000006985.1:Chromosome:815915:816289:1 ppb|chromosome:GCA_000020645.1:Chromosome:2393830:2394219:1
group1504: cct|chromosome:GCA_000006985.1:Chromosome:816351:816647:1 ppb|chromosome:GCA_000020645.1:Chromosome:2393501:2393794:1
group1505: cct|chromosome:GCA_000006985.1:Chromosome:816969:817916:1 ppb|chromosome:GCA_000020645.1:Chromosome:2403308:2404264:1
group1506: cct|chromosome:GCA_000006985.1:Chromosome:817913:818347:1 ppb|chromosome:GCA_000020645.1:Chromosome:2402876:2403289:1
group1507: cct|chromosome:GCA_000006985.1:Chromosome:818417:818926:1 ppb|chromosome:GCA_000020645.1:Chromosome:2402208:2402717:1
group1508: cct|chromosome:GCA_000006985.1:Chromosome:819327:820541:1 ppb|chromosome:GCA_000020645.1:Chromosome:39791:41002:1
group1509: cct|chromosome:GCA_000006985.1:Chromosome:820650:821072:1 ppb|chromosome:GCA_000020645.1:Chromosome:39242:39664:1
group1510: cct|chromosome:GCA_000006985.1:Chromosome:821103:823079:1 ppb|chromosome:GCA_000020645.1:Chromosome:37237:39213:1
group1511: cct|chromosome:GCA_000006985.1:Chromosome:82260:82832:1 ppb|chromosome:GCA_000020645.1:Chromosome:2898173:2898724:1
group1512: cct|chromosome:GCA_000006985.1:Chromosome:823221:824462:1 ppb|chromosome:GCA_000020645.1:Chromosome:35831:37072:1
group1513: cct|chromosome:GCA_000006985.1:Chromosome:824466:826718:1 ppb|chromosome:GCA_000020645.1:Chromosome:33575:35827:1
group1514: cct|chromosome:GCA_000006985.1:Chromosome:826826:828001:1 ppb|chromosome:GCA_000020645.1:Chromosome:32299:33480:1
group1515: cct|chromosome:GCA_000006985.1:Chromosome:828103:828342:1 ppb|chromosome:GCA_000020645.1:Chromosome:31945:32229:1
group1516: cct|chromosome:GCA_000006985.1:Chromosome:82845:83687:1 ppb|chromosome:GCA_000020645.1:Chromosome:2898763:2899593:1
group1517: cct|chromosome:GCA_000006985.1:Chromosome:828588:829358:1 ppb|chromosome:GCA_000020645.1:Chromosome:30963:31736:1
group1518: cct|chromosome:GCA_000006985.1:Chromosome:833971:834660:1 ppb|chromosome:GCA_000020645.1:Chromosome:1834372:1835010:1
group1519: cct|chromosome:GCA_000006985.1:Chromosome:837195:837938:1 ppb|chromosome:GCA_000020645.1:Chromosome:1813988:1814737:1
group1520: cct|chromosome:GCA_000006985.1:Chromosome:837941:839509:1 ppb|chromosome:GCA_000020645.1:Chromosome:1812420:1813991:1
group1521: cct|chromosome:GCA_000006985.1:Chromosome:83816:85132:1 ppb|chromosome:GCA_000020645.1:Chromosome:2899715:2901037:1
group1522: cct|chromosome:GCA_000006985.1:Chromosome:842898:843575:1 ppb|chromosome:GCA_000020645.1:Chromosome:1791913:1792575:1
group1523: cct|chromosome:GCA_000006985.1:Chromosome:843579:844238:1 ppb|chromosome:GCA_000020645.1:Chromosome:1408447:1409103:1
group1524: cct|chromosome:GCA_000006985.1:Chromosome:844494:845051:1 ppb|chromosome:GCA_000020645.1:Chromosome:1802539:1803252:1
group1525: cct|chromosome:GCA_000006985.1:Chromosome:845230:846396:1 ppb|chromosome:GCA_000020645.1:Chromosome:1874094:1875374:1
group1526: cct|chromosome:GCA_000006985.1:Chromosome:846742:847554:1 ppb|chromosome:GCA_000020645.1:Chromosome:1875470:1876342:1
group1527: cct|chromosome:GCA_000006985.1:Chromosome:848370:849710:1 ppb|chromosome:GCA_000020645.1:Chromosome:1789119:1790282:1
group1528: cct|chromosome:GCA_000006985.1:Chromosome:849776:851122:1 ppb|chromosome:GCA_000020645.1:Chromosome:1787720:1789066:1
group1529: cct|chromosome:GCA_000006985.1:Chromosome:851129:851989:1 ppb|chromosome:GCA_000020645.1:Chromosome:1786848:1787708:1
group1530: cct|chromosome:GCA_000006985.1:Chromosome:85187:86305:1 ppb|chromosome:GCA_000020645.1:Chromosome:2901106:2902233:1
group1531: cct|chromosome:GCA_000006985.1:Chromosome:852006:852692:1 ppb|chromosome:GCA_000020645.1:Chromosome:1786170:1786829:1
group1532: cct|chromosome:GCA_000006985.1:Chromosome:853576:854304:1 ppb|chromosome:GCA_000020645.1:Chromosome:1785284:1786015:1
group1533: cct|chromosome:GCA_000006985.1:Chromosome:858091:858849:1 ppb|chromosome:GCA_000020645.1:Chromosome:1167395:1168153:1
group1534: cct|chromosome:GCA_000006985.1:Chromosome:858864:860873:1 ppb|chromosome:GCA_000020645.1:Chromosome:1168150:1170081:1
group1535: cct|chromosome:GCA_000006985.1:Chromosome:862683:865658:1 ppb|chromosome:GCA_000020645.1:Chromosome:1171304:1174279:1
group1536: cct|chromosome:GCA_000006985.1:Chromosome:86302:86793:1 ppb|chromosome:GCA_000020645.1:Chromosome:2902230:2902724:1
group1537: cct|chromosome:GCA_000006985.1:Chromosome:867499:867912:1 ppb|chromosome:GCA_000020645.1:Chromosome:1780537:1780935:1
group1538: cct|chromosome:GCA_000006985.1:Chromosome:867927:869219:1 ppb|chromosome:GCA_000020645.1:Chromosome:1779265:1780536:1
group1539: cct|chromosome:GCA_000006985.1:Chromosome:86889:87890:1 ppb|chromosome:GCA_000020645.1:Chromosome:2902729:2903730:1
group1540: cct|chromosome:GCA_000006985.1:Chromosome:869365:870513:1 ppb|chromosome:GCA_000020645.1:Chromosome:1876508:1877806:1
group1541: cct|chromosome:GCA_000006985.1:Chromosome:870541:871407:1 ppb|chromosome:GCA_000020645.1:Chromosome:1778373:1779242:1
group1542: cct|chromosome:GCA_000006985.1:Chromosome:871454:872212:1 ppb|chromosome:GCA_000020645.1:Chromosome:1776572:1777330:1
group1543: cct|chromosome:GCA_000006985.1:Chromosome:872396:873085:1 ppb|chromosome:GCA_000020645.1:Chromosome:1624846:1627518:1
group1544: cct|chromosome:GCA_000006985.1:Chromosome:873183:874670:1 ppb|chromosome:GCA_000020645.1:Chromosome:1695177:1696664:1
group1545: cct|chromosome:GCA_000006985.1:Chromosome:874814:875098:1 ppb|chromosome:GCA_000020645.1:Chromosome:2264670:2264924:1
group1546: cct|chromosome:GCA_000006985.1:Chromosome:875890:876330:1 ppb|chromosome:GCA_000020645.1:Chromosome:985500:987041:1
group1547: cct|chromosome:GCA_000006985.1:Chromosome:877251:878630:1 ppb|chromosome:GCA_000020645.1:Chromosome:1860409:1861776:1
group1548: cct|chromosome:GCA_000006985.1:Chromosome:878620:879519:1 ppb|chromosome:GCA_000020645.1:Chromosome:1271552:1272490:1
group1549: cct|chromosome:GCA_000006985.1:Chromosome:87904:88602:1 ppb|chromosome:GCA_000020645.1:Chromosome:2903747:2904454:1
group1550: cct|chromosome:GCA_000006985.1:Chromosome:879497:879913:1 ppb|chromosome:GCA_000020645.1:Chromosome:1284843:1285400:1
group1551: cct|chromosome:GCA_000006985.1:Chromosome:880332:880811:1 ppb|chromosome:GCA_000020645.1:Chromosome:1286524:1286988:1
group1552: cct|chromosome:GCA_000006985.1:Chromosome:880827:882503:1 ppb|chromosome:GCA_000020645.1:Chromosome:1287015:1288709:1
group1553: cct|chromosome:GCA_000006985.1:Chromosome:882927:884954:1 ppb|chromosome:GCA_000020645.1:Chromosome:1323163:1325118:1
group1554: cct|chromosome:GCA_000006985.1:Chromosome:885461:886099:1 ppb|chromosome:GCA_000020645.1:Chromosome:1325206:1325865:1
group1555: cct|chromosome:GCA_000006985.1:Chromosome:886117:887619:1 ppb|chromosome:GCA_000020645.1:Chromosome:1325859:1327370:1
group1556: cct|chromosome:GCA_000006985.1:Chromosome:88645:89634:1 ppb|chromosome:GCA_000020645.1:Chromosome:2904475:2905467:1
group1557: cct|chromosome:GCA_000006985.1:Chromosome:887616:888725:1 ppb|chromosome:GCA_000020645.1:Chromosome:1327367:1328449:1
group1558: cct|chromosome:GCA_000006985.1:Chromosome:888722:889681:1 ppb|chromosome:GCA_000020645.1:Chromosome:1328457:1329416:1
group1559: cct|chromosome:GCA_000006985.1:Chromosome:889688:890212:1 ppb|chromosome:GCA_000020645.1:Chromosome:1329438:1329968:1
group1560: cct|chromosome:GCA_000006985.1:Chromosome:890209:891255:1 ppb|chromosome:GCA_000020645.1:Chromosome:1329968:1331005:1
group1561: cct|chromosome:GCA_000006985.1:Chromosome:891239:892528:1 ppb|chromosome:GCA_000020645.1:Chromosome:1331007:1332272:1
group1562: cct|chromosome:GCA_000006985.1:Chromosome:892531:893322:1 ppb|chromosome:GCA_000020645.1:Chromosome:1332278:1333084:1
group1563: cct|chromosome:GCA_000006985.1:Chromosome:893350:893868:1 ppb|chromosome:GCA_000020645.1:Chromosome:1353054:1353590:1
group1564: cct|chromosome:GCA_000006985.1:Chromosome:893906:894967:1 ppb|chromosome:GCA_000020645.1:Chromosome:1353642:1354706:1
group1565: cct|chromosome:GCA_000006985.1:Chromosome:894972:895859:1 ppb|chromosome:GCA_000020645.1:Chromosome:1127746:1128654:1
group1566: cct|chromosome:GCA_000006985.1:Chromosome:895822:896625:1 ppb|chromosome:GCA_000020645.1:Chromosome:1354710:1355474:1
group1567: cct|chromosome:GCA_000006985.1:Chromosome:896745:897152:1 ppb|chromosome:GCA_000020645.1:Chromosome:1407242:1407643:1
group1568: cct|chromosome:GCA_000006985.1:Chromosome:89683:91095:1 ppb|chromosome:GCA_000020645.1:Chromosome:2905537:2906952:1
group1569: cct|chromosome:GCA_000006985.1:Chromosome:897341:897802:1 ppb|chromosome:GCA_000020645.1:Chromosome:1407924:1408397:1
group1570: cct|chromosome:GCA_000006985.1:Chromosome:897825:898976:1 ppb|chromosome:GCA_000020645.1:Chromosome:1333633:1334826:1
group1571: cct|chromosome:GCA_000006985.1:Chromosome:899101:899571:1 ppb|chromosome:GCA_000020645.1:Chromosome:1334836:1335291:1
group1572: cct|chromosome:GCA_000006985.1:Chromosome:899717:900442:1 ppb|chromosome:GCA_000020645.1:Chromosome:1337283:1338044:1
group1573: cct|chromosome:GCA_000006985.1:Chromosome:901592:903844:1 ppb|chromosome:GCA_000020645.1:Chromosome:1210099:1212579:1
group1574: cct|chromosome:GCA_000006985.1:Chromosome:904008:905042:1 ppb|chromosome:GCA_000020645.1:Chromosome:1238518:1239546:1
group1575: cct|chromosome:GCA_000006985.1:Chromosome:906114:906512:1 ppb|chromosome:GCA_000020645.1:Chromosome:1239654:1240055:1
group1576: cct|chromosome:GCA_000006985.1:Chromosome:906586:907293:1 ppb|chromosome:GCA_000020645.1:Chromosome:1240131:1240841:1
group1577: cct|chromosome:GCA_000006985.1:Chromosome:907301:907969:1 ppb|chromosome:GCA_000020645.1:Chromosome:1240871:1241515:1
group1578: cct|chromosome:GCA_000006985.1:Chromosome:908082:908993:1 ppb|chromosome:GCA_000020645.1:Chromosome:1241593:1242504:1
group1579: cct|chromosome:GCA_000006985.1:Chromosome:909010:909564:1 ppb|chromosome:GCA_000020645.1:Chromosome:1242519:1243055:1
group1580: cct|chromosome:GCA_000006985.1:Chromosome:909557:910054:1 ppb|chromosome:GCA_000020645.1:Chromosome:1243069:1243560:1
group1581: cct|chromosome:GCA_000006985.1:Chromosome:910086:911288:1 ppb|chromosome:GCA_000020645.1:Chromosome:1243586:1244794:1
group1582: cct|chromosome:GCA_000006985.1:Chromosome:911298:912071:1 ppb|chromosome:GCA_000020645.1:Chromosome:1244802:1245575:1
group1583: cct|chromosome:GCA_000006985.1:Chromosome:91182:91829:1 ppb|chromosome:GCA_000020645.1:Chromosome:2907211:2907690:1
group1584: cct|chromosome:GCA_000006985.1:Chromosome:912146:913147:1 ppb|chromosome:GCA_000020645.1:Chromosome:1245765:1246742:1
group1585: cct|chromosome:GCA_000006985.1:Chromosome:913219:915330:1 ppb|chromosome:GCA_000020645.1:Chromosome:1247316:1249418:1
group1586: cct|chromosome:GCA_000006985.1:Chromosome:915570:916823:1 ppb|chromosome:GCA_000020645.1:Chromosome:1249597:1250850:1
group1587: cct|chromosome:GCA_000006985.1:Chromosome:916720:917958:1 ppb|chromosome:GCA_000020645.1:Chromosome:1250857:1251975:1
group1588: cct|chromosome:GCA_000006985.1:Chromosome:9171:9839:1 ppb|chromosome:GCA_000020645.1:Chromosome:2959873:2960541:1
group1589: cct|chromosome:GCA_000006985.1:Chromosome:918120:918740:1 ppb|chromosome:GCA_000020645.1:Chromosome:1252377:1253015:1
group1590: cct|chromosome:GCA_000006985.1:Chromosome:918956:919945:1 ppb|chromosome:GCA_000020645.1:Chromosome:1253230:1254186:1
group1591: cct|chromosome:GCA_000006985.1:Chromosome:91963:92832:1 ppb|chromosome:GCA_000020645.1:Chromosome:2907795:2908661:1
group1592: cct|chromosome:GCA_000006985.1:Chromosome:919948:920541:1 ppb|chromosome:GCA_000020645.1:Chromosome:1611567:1612145:1
group1593: cct|chromosome:GCA_000006985.1:Chromosome:920544:922304:1 ppb|chromosome:GCA_000020645.1:Chromosome:1609795:1611555:1
group1594: cct|chromosome:GCA_000006985.1:Chromosome:922449:923363:1 ppb|chromosome:GCA_000020645.1:Chromosome:1608844:1609755:1
group1595: cct|chromosome:GCA_000006985.1:Chromosome:923410:925218:1 ppb|chromosome:GCA_000020645.1:Chromosome:1606873:1608783:1
group1596: cct|chromosome:GCA_000006985.1:Chromosome:925437:926180:1 ppb|chromosome:GCA_000020645.1:Chromosome:1606058:1606789:1
group1597: cct|chromosome:GCA_000006985.1:Chromosome:926280:927890:1 ppb|chromosome:GCA_000020645.1:Chromosome:1604260:1605945:1
group1598: cct|chromosome:GCA_000006985.1:Chromosome:929466:930527:1 ppb|chromosome:GCA_000020645.1:Chromosome:1599779:1600831:1
group1599: cct|chromosome:GCA_000006985.1:Chromosome:92946:93938:1 ppb|chromosome:GCA_000020645.1:Chromosome:2908658:2909596:1
group1600: cct|chromosome:GCA_000006985.1:Chromosome:930577:930780:1 ppb|chromosome:GCA_000020645.1:Chromosome:1409942:1410205:1
group1601: cct|chromosome:GCA_000006985.1:Chromosome:930777:931994:1 ppb|chromosome:GCA_000020645.1:Chromosome:1598591:1599724:1
group1602: cct|chromosome:GCA_000006985.1:Chromosome:932111:932803:1 ppb|chromosome:GCA_000020645.1:Chromosome:1597859:1598521:1
group1603: cct|chromosome:GCA_000006985.1:Chromosome:934839:935261:1 ppb|chromosome:GCA_000020645.1:Chromosome:1597171:1597566:1
group1604: cct|chromosome:GCA_000006985.1:Chromosome:935305:936984:1 ppb|chromosome:GCA_000020645.1:Chromosome:1595450:1597138:1
group1605: cct|chromosome:GCA_000006985.1:Chromosome:937157:938461:1 ppb|chromosome:GCA_000020645.1:Chromosome:1266266:1267570:1
group1606: cct|chromosome:GCA_000006985.1:Chromosome:938566:939993:1 ppb|chromosome:GCA_000020645.1:Chromosome:1267659:1269098:1
group1607: cct|chromosome:GCA_000006985.1:Chromosome:93942:95141:1 ppb|chromosome:GCA_000020645.1:Chromosome:2909529:2910791:1
group1608: cct|chromosome:GCA_000006985.1:Chromosome:940028:941062:1 ppb|chromosome:GCA_000020645.1:Chromosome:1269124:1270158:1
group1609: cct|chromosome:GCA_000006985.1:Chromosome:941090:942358:1 ppb|chromosome:GCA_000020645.1:Chromosome:1270201:1271472:1
group1610: cct|chromosome:GCA_000006985.1:Chromosome:942661:944418:1 ppb|chromosome:GCA_000020645.1:Chromosome:2916265:2918007:1
group1611: cct|chromosome:GCA_000006985.1:Chromosome:946201:947166:1 ppb|chromosome:GCA_000020645.1:Chromosome:1379630:1380568:1
group1612: cct|chromosome:GCA_000006985.1:Chromosome:950301:950816:1 ppb|chromosome:GCA_000020645.1:Chromosome:2047695:2048222:1
group1613: cct|chromosome:GCA_000006985.1:Chromosome:950991:951329:1 ppb|chromosome:GCA_000020645.1:Chromosome:954348:954686:1
group1614: cct|chromosome:GCA_000006985.1:Chromosome:951416:951706:1 ppb|chromosome:GCA_000020645.1:Chromosome:1677839:1678372:1
group1615: cct|chromosome:GCA_000006985.1:Chromosome:952420:952896:1 ppb|chromosome:GCA_000020645.1:Chromosome:1399147:1399629:1
group1616: cct|chromosome:GCA_000006985.1:Chromosome:953677:954936:1 ppb|chromosome:GCA_000020645.1:Chromosome:1982073:1983317:1
group1617: cct|chromosome:GCA_000006985.1:Chromosome:95412:96734:1 ppb|chromosome:GCA_000020645.1:Chromosome:55025:56326:1
group1618: cct|chromosome:GCA_000006985.1:Chromosome:954938:955351:1 ppb|chromosome:GCA_000020645.1:Chromosome:1981661:1982071:1
group1619: cct|chromosome:GCA_000006985.1:Chromosome:959144:959578:1 ppb|chromosome:GCA_000020645.1:Chromosome:849251:849598:1
group1620: cct|chromosome:GCA_000006985.1:Chromosome:959650:960111:1 ppb|chromosome:GCA_000020645.1:Chromosome:849702:850163:1
group1621: cct|chromosome:GCA_000006985.1:Chromosome:960148:960453:1 ppb|chromosome:GCA_000020645.1:Chromosome:850204:850509:1
group1622: cct|chromosome:GCA_000006985.1:Chromosome:960479:961339:1 ppb|chromosome:GCA_000020645.1:Chromosome:850535:851392:1
group1623: cct|chromosome:GCA_000006985.1:Chromosome:961352:961678:1 ppb|chromosome:GCA_000020645.1:Chromosome:851403:851711:1
group1624: cct|chromosome:GCA_000006985.1:Chromosome:961806:963656:1 ppb|chromosome:GCA_000020645.1:Chromosome:851811:853571:1
group1625: cct|chromosome:GCA_000006985.1:Chromosome:963853:964410:1 ppb|chromosome:GCA_000020645.1:Chromosome:853629:854177:1
group1626: cct|chromosome:GCA_000006985.1:Chromosome:96786:97343:1 ppb|chromosome:GCA_000020645.1:Chromosome:1135285:1136805:1
group1627: cct|chromosome:GCA_000006985.1:Chromosome:971014:972258:1 ppb|chromosome:GCA_000020645.1:Chromosome:2192424:2193680:1
group1628: cct|chromosome:GCA_000006985.1:Chromosome:973417:974460:1 ppb|chromosome:GCA_000020645.1:Chromosome:1416126:1417169:1
group1629: cct|chromosome:GCA_000006985.1:Chromosome:97408:99009:1 ppb|chromosome:GCA_000020645.1:Chromosome:61859:63478:1
group1630: cct|chromosome:GCA_000006985.1:Chromosome:974550:975545:1 ppb|chromosome:GCA_000020645.1:Chromosome:1417259:1418254:1
group1631: cct|chromosome:GCA_000006985.1:Chromosome:978404:979204:1 ppb|chromosome:GCA_000020645.1:Chromosome:1418297:1419085:1
group1632: cct|chromosome:GCA_000006985.1:Chromosome:979246:979437:1 ppb|chromosome:GCA_000020645.1:Chromosome:1419158:1419352:1
group1633: cct|chromosome:GCA_000006985.1:Chromosome:979560:980879:1 ppb|chromosome:GCA_000020645.1:Chromosome:1419467:1420795:1
group1634: cct|chromosome:GCA_000006985.1:Chromosome:983645:983878:1 ppb|chromosome:GCA_000020645.1:Chromosome:1675981:1676208:1
group1635: cct|chromosome:GCA_000006985.1:Chromosome:984204:984803:1 ppb|chromosome:GCA_000020645.1:Chromosome:1421086:1421682:1
group1636: cct|chromosome:GCA_000006985.1:Chromosome:9849:10901:1 ppb|chromosome:GCA_000020645.1:Chromosome:2960551:2961600:1
group1637: cct|chromosome:GCA_000006985.1:Chromosome:986941:987375:1 ppb|chromosome:GCA_000020645.1:Chromosome:1423831:1424265:1
group1638: cct|chromosome:GCA_000006985.1:Chromosome:987376:988050:1 ppb|chromosome:GCA_000020645.1:Chromosome:1424256:1424945:1
group1639: cct|chromosome:GCA_000006985.1:Chromosome:988089:989309:1 ppb|chromosome:GCA_000020645.1:Chromosome:1425072:1426289:1
group1640: cct|chromosome:GCA_000006985.1:Chromosome:989414:990385:1 ppb|chromosome:GCA_000020645.1:Chromosome:1426374:1427348:1
group1641: cct|chromosome:GCA_000006985.1:Chromosome:99009:100001:1 ppb|chromosome:GCA_000020645.1:Chromosome:63500:64540:1
group1642: cct|chromosome:GCA_000006985.1:Chromosome:992791:994182:1 ppb|chromosome:GCA_000020645.1:Chromosome:1432357:1433739:1
group1643: cct|chromosome:GCA_000006985.1:Chromosome:994670:996130:1 ppb|chromosome:GCA_000020645.1:Chromosome:1676261:1677727:1
group1644: cct|chromosome:GCA_000006985.1:Chromosome:998157:998864:1 ppb|chromosome:GCA_000020645.1:Chromosome:878022:878678:1
group1645: cct|chromosome:GCA_000006985.1:Chromosome:999779:1000813:1 ppb|chromosome:GCA_000020645.1:Chromosome:1214960:1215982:1
