# Supplementary material for: A comparison of the protein-coding genomes of two green sulphur bacteria, Chlorobium tepidum TLS and Pelodictyon phaeoclathratiforme BU-1
Source: BMC Res Notes. 2015 Oct 14;8:565. doi: 10.1186/s13104-015-1535-8 (PMC4606965; doi:10.1186/s13104-015-1535-8)
Supplement: Supplementary file 8 — 10.1186/s13104-015-1535-8 ensembl_uniqe_ppb.pl. The Perl script used to identify the protein families unique to P. phaeoclathratiforme from Ensembl Genomes. [file 13104_2015_1535_MOESM8_ESM.pl]

#!/usr/bin/perl -w
#unique_cct.pl
use strict; use warnings;

##NB: To run this script on the file my_orthomcl_dir/groups.txt, specify it when runniong the script to add it to the @AGRV array

die "usage: unique_cct.pl <file>\n" if (@ARGV!=1);##if a file is not specified in the beginning, it will die
print "Processing file $ARGV[0]\n";

##counting lines/protein groups unique to ppb
my $uniqppb=0;

my $outfile ="unique_ppb_output.txt";##provides the groups with the protein accession number and counts
my $outfile2 ="unique_ppb_data.txt";##just numbers to make analysis easy

open (my $out, ">$outfile") or die ("Problem with opening $outfile: $!");#open the file or the program dies
open (my $out2, ">$outfile2") or die ("Problem with opening $outfile2: $!");

print $out2 "# of ppb proteins in groups\n";##giving this a label

while (my $line = <>){##takes a look at each line of the groups.txt
	next unless ($line=~/ppb/);##looks at lines that include ppb pattern (ppb protein)
	next unless ($line!~/cct/);####ignores lines that include cct pattern
	$uniqppb++;##add a count each time there is a line that matches above parameters
	my $count+= ()=($line =~ m/\|/g);#counts the number of proteins in each line of which they are all ppb (see above)
	print $out "$line \($count ppb proteins\)\n";##prints to the outfile the entire line (includes group number and proteins involved) and the number of proteins
	print $out2 "$count\n";##prints only the counts of the number of proteins in each group to a file
}
print "There are $uniqppb groups of protein families unique to ppb\n";##provides terminal output for the overall number of groups unique to ppb
close($out)

##output "There are 116 groups of protein families uniqe to ppb"
