# Supplementary material for: A comparison of the protein-coding genomes of two green sulphur bacteria, Chlorobium tepidum TLS and Pelodictyon phaeoclathratiforme BU-1
Source: BMC Res Notes. 2015 Oct 14;8:565. doi: 10.1186/s13104-015-1535-8 (PMC4606965; doi:10.1186/s13104-015-1535-8)
Supplement: Supplementary file 9 — 10.1186/s13104-015-1535-8 ensembl_1_copy_both_spp.pl. The Perl script used to identify the protein families with one copy in both species from Ensembl Genomes. [file 13104_2015_1535_MOESM9_ESM.pl]

#!/usr/bin/perl -w
#1_copy_both_spp.pl
use strict; use warnings;

##NB: To run this script on the file my_orthomcl_dir/groups.txt, specify it when runniong the script to add it to the @AGRV array

die "usage: 1_copy_both_spp.pl <file>\n" if (@ARGV!=1);##if a file is not specified in the beginning, it will die
print "Processing file $ARGV[0]\n";

##counting groups that have a single copy in both spp
my $bothspp=0;


my $outfile ="1_copy_both_spp_output.txt";##provides the groups with the protein accession number and counts
my $outfile2 ="1_copy_both_spp_data.txt";##just numbers to make analysis easy

open (my $out, ">$outfile") or die ("Problem with opening $outfile: $!");##open the file or the program dies
open (my $out2, ">$outfile2") or die ("Problem with opening $outfile2: $!");

print $out2 "# of total proteins, cct proteins and ppb proteins in each group\n";##giving this a label


while (my $line=<>){##takes a look at each line of the groups.txt
	next unless($line=~m/group\d{1,4}\:\scct\|\S{38}\d{4,7}\S{1}\d{4,7}\S{1}\d{1}\sppb\|/);##looks at lines that include only the one cct and the one ppb pattern
	$bothspp++;##add a count each time there is a line that matches above parameter
	my $count+= ()=($line =~ m/\|/g);#counts the number of proteins in each line
	my $cct+= ()=($line =~ m/cct/g);# counts the number of cct proteins in each line
	my $ppb+= ()=($line =~ m/ppb/g);# counts the number of ppb proteins in each line
	print $out "$line \($count proteins total, $cct cct protein, $ppb ppb protein\)\n";#prints to the outfile the entire line (includes group number and proteins involved) and the number of proteins
	print $out2 "$count $cct $ppb\n";##prints only the counts of the number of proteins in each group to a file
}
print "There are $bothspp groups of protein families that contain a single copy in both spp\n";#provides terminal output for the overall number of groups with 1 copy of both spp
close($out);

##output "There are 1465 groups of protein families that contain a single copy in both spp.
