# Supplementary material for: A comparison of the protein-coding genomes of two green sulphur bacteria, Chlorobium tepidum TLS and Pelodictyon phaeoclathratiforme BU-1
Source: BMC Res Notes. 2015 Oct 14;8:565. doi: 10.1186/s13104-015-1535-8 (PMC4606965; doi:10.1186/s13104-015-1535-8)
Supplement: Supplementary file 13 — 10.1186/s13104-015-1535-8 unique_cct.pl. Perl script used to identify the protein families unique to C. tepidum from UniProt. [file 13104_2015_1535_MOESM13_ESM.pl]

#!/usr/bin/perl -w
#unique_cct.pl
use strict; use warnings;

##NB: To run this script on the file my_orthomcl_dir/groups.txt, specify it when runniong the script to add it to the @AGRV array

die "usage: unique_cct.pl <file>\n" if (@ARGV!=1);
print "Processing file $ARGV[0]\n";

##counting lines/protein groups unique to cct
my $uniqcct=0;

my $outfile ="unique_cct_output.txt";

open (my $out, ">$outfile") or die ("Problem with opening $outfile: $!");

while (my $line = <>){
	next unless ($line=~/cct/);
	next unless ($line!~/ppb/);
	$uniqcct++;
	my $count+= ()=($line =~ m/\|/g);
	print $out "$line \($count proteins\)\n";
}

print "There are $uniqcct groups of protein families unique to cct\n";
close($out)
##output "There are 13 groups of protein families unique to cct"
