# Supplementary material for: A comparison of the protein-coding genomes of two green sulphur bacteria, Chlorobium tepidum TLS and Pelodictyon phaeoclathratiforme BU-1
Source: BMC Res Notes. 2015 Oct 14;8:565. doi: 10.1186/s13104-015-1535-8 (PMC4606965; doi:10.1186/s13104-015-1535-8)
Supplement: Supplementary file 17 — 10.1186/s13104-015-1535-8 1_cp_cct_x_cp_ppb.pl. Perl script used to identify the protein families containing one copy in C. tepidum and multiple copies in P. phaeoclathratiforme from UniProt. [file 13104_2015_1535_MOESM17_ESM.pl]

#!/usr/bin/perl -w
#1_cp_cct_x_cp_ppb.pl
use strict; use warnings;

##NB: To run this script on the file my_orthomcl_dir/groups.txt, specify it when runniong the script to add it to the @AGRV array

die "usage: 1_cp_cct_x_cp_ppb.pl <file>\n" if (@ARGV!=1);
print "Processing file $ARGV[0]\n";

##counting groups that have a single copy in cct and multiple copies in ppb
my $bothspp=0;


my $outfile ="1_cp_cct_x_cp_ppb_output.txt";

open (my $out, ">$outfile") or die ("Problem with opening $outfile: $!");


while (my $line=<>){
	next unless($line=~m/ppb\|\w{6}\sppb\|\w{6}/);
	next unless ($line=~m/cct/);
	next if ($line=~m/cct\|\w{6}\scct\|\w{6}/);
	$bothspp++;
	my $count+= ()=($line =~ m/\|/g);
	print $out "$line \($count proteins\)\n";
}
print "There are $bothspp groups of protein families that contain a single copy of cct, but multiple copies of ppb\n";
## "There are 33 groups of protein families that contain a single copy of cct, but multiple copies of ppb.
